# Supplementary material for: 4-(1,3-Benzothia­zol-2-yl)-N-(2-pyridylmeth­yl)aniline monohydrate
Source: Acta Crystallogr Sect E Struct Rep Online. 2008 Dec 10;65(Pt 1):o86. doi: 10.1107/S1600536808041238 (PMC2967994; doi:10.1107/S1600536808041238)
Supplement: Supplementary file 1 [file e-65-00o86-sup1.cif]

##############################################################################
###                                                                        ###
###        Electronic paper (Acta Crystallographica Section E)             ###
###                                                                        ###
##############################################################################
#                                                                            #
# This CIF contains the data in a paper accepted for publication in Acta     #
# Crystallographica Section E. It conforms to the requirements of Notes      #
# for Authors for Section E, and has been peer reviewed under the auspices   #
# of the IUCr Commission on Journals.                                        #
#                                                                            #
# Full details of the Crystallographic Information File format               #
# are given in the paper "The Crystallographic Information File (CIF):       #
# a New Standard Archive File for Crystallography" by S. R. Hall, F. H.      #
# Allen and I. D. Brown [Acta Cryst. (1991), A47, 655-685].                  #
#                                                                            #
# The current version of the core CIF dictionary is obtainable from          #
# ftp://ftp.iucr.org/pub/cif_core.dic. The current version number is 2.4.    #
#                                                                            #
# Software is freely available for graphical display of the structure(s) in  #
# this CIF.  For information consult the CIF home page http://www.iucr.org/  #
# cif/home.html                                                              #
#                                                                            #
# This file may be used for bona fide research purposes within the           #
# scientific community so long as proper attribution is given to the journal # 
# article from which it was obtained.                                        #
#                                                                            #
##############################################################################
                                             
data_global
_audit_creation_method     'form.cif (version 2.0)'
_journal_data_validation_number     ?
_journal_date_recd_electronic     2008-11-30
_journal_date_accepted     2008-12-06
_journal_name_full     'Acta Crystallographica, Section E'
_journal_year     2009
_journal_volume     65
_journal_issue      1
_journal_page_first     o86
_journal_page_last     o86
_journal_paper_category     QO
_journal_coeditor_code     LH2740
_publ_contact_author_name     'Prof. Zhang, Yong'
_publ_contact_author_address
;
      School of Chemical and Materials Engineering
      Huangshi Institute of Technology
      Huangshi 435003
      P. R. China
;
_publ_contact_author_email     'zy0340907@yahoo.com.cn'
_publ_contact_author_fax     ?
_publ_contact_author_phone     '0086-0714-6367957'
_publ_section_title
;
4-(1,3-Benzothiazol-2-yl)-<i>N</i>-(2-pyridylmethyl)aniline monohydrate
;
loop_
    _publ_author_name
    _publ_author_address
    'Su, Zhen-Hong'
;     Medical School
      Huangshi Institute of Technology
      Huangshi 435003
      People's Republic of China
;
    'Wang, Qing-Zhi'
;     Medical School
      Huangshi Institute of Technology
      Huangshi 435003
      People's Republic of China
;
    'Teng, Lei'
;     School of Chemical and Materials Engineering
      Huangshi Institute of Technology
      Huangshi 435003
      People's Republic of China
;
    'Zhang, Yong'
;     School of Chemical and Materials Engineering
      Huangshi Institute of Technology
      Huangshi 435003
      People's Republic of China
;
data_I
_audit_creation_method     SHELXL-97
_chemical_name_systematic
;
4-(1,3-Benzothiazol-2-yl)-<i>N</i>-(2-pyridylmethyl)aniline monohydrate
;
_chemical_name_common     ?
_chemical_formula_moiety     'C19 H15 N3 S, H2 O'
_chemical_formula_sum     'C19 H17 N3 O S'
_chemical_formula_iupac     'C19 H15 N3 S, H2 O'
_chemical_formula_weight     335.42
_chemical_melting_point     ?
_symmetry_cell_setting     Triclinic
_symmetry_space_group_name_H-M     P-1
_symmetry_space_group_name_Hall     '-P 1'
loop_
    _symmetry_equiv_pos_as_xyz
    'x, y, z'
    '-x, -y, -z'
_cell_length_a     6.5042(3)
_cell_length_b     11.5721(5)
_cell_length_c     11.9415(5)
_cell_angle_alpha     99.5970(10)
_cell_angle_beta     103.5990(10)
_cell_angle_gamma     99.8130(10)
_cell_volume     840.52(6)
_cell_formula_units_Z     2
_cell_measurement_reflns_used     1809
_cell_measurement_theta_min     1.8
_cell_measurement_theta_max     26.0
_cell_measurement_temperature     298(2)
_exptl_crystal_description     plate
_exptl_crystal_colour     yellow
_exptl_crystal_size_max     0.20
_exptl_crystal_size_mid     0.10
_exptl_crystal_size_min     0.10
_exptl_crystal_density_diffrn     1.325
_exptl_crystal_density_meas     ?
_exptl_crystal_density_method     'not measured'
_exptl_crystal_F_000     352
_exptl_absorpt_coefficient_mu     0.203
_exptl_absorpt_correction_type     multi-scan
_exptl_absorpt_process_details     '(SADABS; Sheldrick, 1997)'
_exptl_absorpt_correction_T_min     0.9606
_exptl_absorpt_correction_T_max     0.9800
_exptl_special_details
;
;
_diffrn_ambient_temperature     298(2)
_diffrn_radiation_type     MoK\a
_diffrn_radiation_wavelength     0.71073
_diffrn_radiation_source     'fine-focus sealed tube'
_diffrn_radiation_monochromator     graphite
_diffrn_measurement_device_type     'Bruker SMART CCD'
_diffrn_measurement_method     '\f and \w scans'
_diffrn_detector_area_resol_mean     ?
_diffrn_reflns_number     5408
_diffrn_reflns_av_R_equivalents     0.0738
_diffrn_reflns_av_sigmaI/netI     0.0771
_diffrn_reflns_theta_min     1.80
_diffrn_reflns_theta_max     26.00
_diffrn_reflns_theta_full     26.00
_diffrn_measured_fraction_theta_max     0.987
_diffrn_measured_fraction_theta_full     0.990
_diffrn_reflns_limit_h_min     -8
_diffrn_reflns_limit_h_max     8
_diffrn_reflns_limit_k_min     -11
_diffrn_reflns_limit_k_max     14
_diffrn_reflns_limit_l_min     -14
_diffrn_reflns_limit_l_max     10
_diffrn_standards_number     ?
_diffrn_standards_interval_count     ?
_diffrn_standards_interval_time     ?
_diffrn_standards_decay_%     ?
_refine_special_details
;
Refinement of <i>F</i>^2^ against ALL reflections. The weighted <i>R</i>-factor
<i>wR</i> and goodness of fit <i>S</i> are based on <i>F</i>^2^, conventional
<i>R</i>-factors <i>R</i> are based on <i>F</i>, with <i>F</i> set to zero for
negative <i>F</i>^2^. The threshold expression of <i>F</i>^2^ >
\s(<i>F</i>^2^) is used only for calculating <i>R</i>-factors(gt) <i>etc</i>.
and is not relevant to the choice of reflections for refinement.
<i>R</i>-factors based on <i>F</i>^2^ are statistically about twice as large
as those based on <i>F</i>, and <i>R</i>- factors based on ALL data will be
even larger.
;
_reflns_number_total     3243
_reflns_number_gt     2342
_reflns_threshold_expression     'I>2\s(I)'
_refine_ls_structure_factor_coef     Fsqd
_refine_ls_matrix_type     full
_refine_ls_R_factor_all     0.0733
_refine_ls_R_factor_gt     0.0529
_refine_ls_wR_factor_gt     0.1235
_refine_ls_wR_factor_ref     0.1329
_refine_ls_goodness_of_fit_ref     0.983
_refine_ls_restrained_S_all     0.983
_refine_ls_number_reflns     3243
_refine_ls_number_parameters     227
_refine_ls_number_restraints     4
_refine_ls_hydrogen_treatment     mixed
_refine_ls_weighting_scheme     calc
_refine_ls_weighting_details
                 'calc w=1/[\s^2^(Fo^2^)+(0.0653P)^2^] where P=(Fo^2^+2Fc^2^)/3'
_atom_sites_solution_hydrogens     geom
_atom_sites_solution_primary     direct
_atom_sites_solution_secondary     difmap
_refine_ls_shift/su_max     0.000
_refine_ls_shift/su_mean     0.000
_refine_diff_density_max     0.247
_refine_diff_density_min     -0.277
_refine_ls_extinction_method     none
_refine_ls_extinction_coef     ?
loop_
    _atom_type_symbol
    _atom_type_description
    _atom_type_scat_dispersion_real
    _atom_type_scat_dispersion_imag
    _atom_type_scat_source
    'C' 'C' 0.0033 0.0016
                         'International Tables Vol C Tables 4.2.6.8 and 6.1.1.4'
    'H' 'H' 0.0000 0.0000
                         'International Tables Vol C Tables 4.2.6.8 and 6.1.1.4'
    'N' 'N' 0.0061 0.0033
                         'International Tables Vol C Tables 4.2.6.8 and 6.1.1.4'
    'O' 'O' 0.0106 0.0060
                         'International Tables Vol C Tables 4.2.6.8 and 6.1.1.4'
    'S' 'S' 0.1246 0.1234
                         'International Tables Vol C Tables 4.2.6.8 and 6.1.1.4'
_computing_data_collection     'SMART (Bruker, 2007)'
_computing_cell_refinement     'SAINT-Plus (Bruker, 2007)'
_computing_data_reduction     'SAINT-Plus (Bruker, 2007)'
_computing_structure_solution     'SHELXS97 (Sheldrick, 2008)'
_computing_structure_refinement     'SHELXL97 (Sheldrick, 2008)'
_computing_molecular_graphics     'SHELXTL (Sheldrick, 2008)'
_computing_publication_material     'SHELXTL (Sheldrick, 2008)'
loop_
    _atom_site_type_symbol
    _atom_site_label
    _atom_site_fract_x
    _atom_site_fract_y
    _atom_site_fract_z
    _atom_site_U_iso_or_equiv
    _atom_site_adp_type
    _atom_site_calc_flag
    _atom_site_refinement_flags
    _atom_site_occupancy
    _atom_site_disorder_assembly
    _atom_site_disorder_group
    C C1 0.4402(3) 0.43406(18) -0.20560(17) 0.0522(5) Uani d . 1 . .
    C C2 0.5812(4) 0.4597(2) -0.2737(2) 0.0691(7) Uani d . 1 . .
    H H2 0.6917 0.4186 -0.2762 0.083 Uiso calc R 1 . .
    C C3 0.5534(5) 0.5473(2) -0.3374(2) 0.0801(8) Uani d . 1 . .
    H H3 0.6479 0.5659 -0.3826 0.096 Uiso calc R 1 . .
    C C4 0.3900(5) 0.6079(2) -0.3361(2) 0.0845(8) Uani d . 1 . .
    H H4 0.3748 0.6659 -0.3810 0.101 Uiso calc R 1 . .
    C C5 0.2492(5) 0.5842(2) -0.2699(2) 0.0785(7) Uani d . 1 . .
    H H5 0.1382 0.6252 -0.2692 0.094 Uiso calc R 1 . .
    C C6 0.2765(4) 0.49671(19) -0.20326(18) 0.0580(6) Uani d . 1 . .
    C C7 0.2929(3) 0.34399(17) -0.08419(16) 0.0464(5) Uani d . 1 . .
    C C8 0.2525(3) 0.26241(17) -0.00708(16) 0.0463(5) Uani d . 1 . .
    C C9 0.3952(3) 0.18903(19) 0.02435(17) 0.0517(5) Uani d . 1 . .
    H H9 0.5194 0.1946 -0.0020 0.062 Uiso calc R 1 . .
    C C10 0.3564(3) 0.10838(19) 0.09370(17) 0.0532(5) Uani d . 1 . .
    H H10 0.4541 0.0600 0.1128 0.064 Uiso calc R 1 . .
    C C11 0.1720(3) 0.09818(18) 0.13580(17) 0.0492(5) Uani d . 1 . .
    C C12 0.0305(3) 0.17363(18) 0.10587(18) 0.0529(5) Uani d . 1 . .
    H H12 -0.0918 0.1701 0.1339 0.064 Uiso calc R 1 . .
    C C13 0.0701(3) 0.25266(19) 0.03563(18) 0.0528(5) Uani d . 1 . .
    H H13 -0.0275 0.3010 0.0160 0.063 Uiso calc R 1 . .
    C C15 -0.0523(3) -0.00822(19) 0.24393(18) 0.0552(5) Uani d . 1 . .
    H H15A -0.0695 -0.0890 0.2582 0.066 Uiso calc R 1 . .
    H H15B -0.1768 -0.0071 0.1811 0.066 Uiso calc R 1 . .
    C C16 -0.0534(3) 0.07696(18) 0.35445(16) 0.0479(5) Uani d . 1 . .
    C C17 0.1128(4) 0.1740(2) 0.41260(19) 0.0659(6) Uani d . 1 . .
    H H17 0.2336 0.1912 0.3844 0.079 Uiso calc R 1 . .
    C C18 0.0975(5) 0.2455(2) 0.5135(2) 0.0775(7) Uani d . 1 . .
    H H18 0.2085 0.3115 0.5542 0.093 Uiso calc R 1 . .
    C C19 -0.0808(5) 0.2189(2) 0.5533(2) 0.0765(7) Uani d . 1 . .
    H H19 -0.0941 0.2657 0.6214 0.092 Uiso calc R 1 . .
    C C20 -0.2392(4) 0.1217(2) 0.4904(2) 0.0727(7) Uani d . 1 . .
    H H20 -0.3609 0.1032 0.5176 0.087 Uiso calc R 1 . .
    N N1 0.4450(3) 0.34715(15) -0.13801(15) 0.0531(4) Uani d . 1 . .
    N N2 0.1390(3) 0.01759(17) 0.20410(16) 0.0592(5) Uani d D 1 . .
    H H2A 0.228(3) -0.0288(16) 0.2148(19) 0.069(7) Uiso d D 1 . .
    N N3 -0.2300(3) 0.05079(16) 0.39105(15) 0.0590(5) Uani d . 1 . .
    O O1 0.4135(2) -0.14685(15) 0.26027(16) 0.0699(5) Uani d D 1 . .
    H H1A 0.526(3) -0.0972(19) 0.299(2) 0.105 Uiso d D 1 . .
    H H1B 0.450(4) -0.2003(18) 0.218(2) 0.105 Uiso d D 1 . .
    S S1 0.12798(10) 0.44713(5) -0.11189(5) 0.0648(2) Uani d . 1 . .
loop_
    _atom_site_aniso_label
    _atom_site_aniso_U_11
    _atom_site_aniso_U_22
    _atom_site_aniso_U_33
    _atom_site_aniso_U_12
    _atom_site_aniso_U_13
    _atom_site_aniso_U_23
    C1 0.0604(12) 0.0473(12) 0.0409(11) 0.0022(10) 0.0057(10) 0.0090(9)
    C2 0.0644(14) 0.0747(17) 0.0662(15) 0.0035(12) 0.0152(12) 0.0250(13)
    C3 0.0883(18) 0.0772(18) 0.0708(16) -0.0063(16) 0.0207(14) 0.0314(14)
    C4 0.118(2) 0.0620(16) 0.0721(17) 0.0093(16) 0.0193(17) 0.0320(14)
    C5 0.111(2) 0.0603(16) 0.0683(16) 0.0275(14) 0.0192(15) 0.0222(13)
    C6 0.0778(14) 0.0480(12) 0.0430(11) 0.0124(11) 0.0102(10) 0.0059(10)
    C7 0.0538(11) 0.0440(11) 0.0377(10) 0.0095(9) 0.0104(9) 0.0024(8)
    C8 0.0536(11) 0.0447(11) 0.0393(10) 0.0115(9) 0.0126(9) 0.0049(9)
    C9 0.0516(11) 0.0609(13) 0.0463(11) 0.0149(10) 0.0177(9) 0.0129(10)
    C10 0.0599(12) 0.0596(13) 0.0478(12) 0.0242(10) 0.0183(10) 0.0154(10)
    C11 0.0603(12) 0.0486(12) 0.0399(10) 0.0139(10) 0.0165(9) 0.0069(9)
    C12 0.0582(12) 0.0539(13) 0.0538(12) 0.0182(10) 0.0253(10) 0.0106(10)
    C13 0.0606(12) 0.0497(12) 0.0528(12) 0.0207(10) 0.0192(10) 0.0098(10)
    C15 0.0672(13) 0.0500(12) 0.0495(12) 0.0096(10) 0.0204(10) 0.0104(10)
    C16 0.0602(12) 0.0452(12) 0.0395(10) 0.0091(10) 0.0133(9) 0.0149(9)
    C17 0.0731(15) 0.0648(15) 0.0502(13) -0.0061(12) 0.0172(11) 0.0067(11)
    C18 0.0994(19) 0.0625(16) 0.0526(14) -0.0088(14) 0.0143(14) -0.0003(12)
    C19 0.120(2) 0.0629(16) 0.0481(14) 0.0175(16) 0.0324(15) 0.0041(12)
    C20 0.0930(18) 0.0738(17) 0.0644(15) 0.0196(14) 0.0441(14) 0.0167(13)
    N1 0.0573(10) 0.0527(10) 0.0500(10) 0.0111(8) 0.0145(8) 0.0145(8)
    N2 0.0734(12) 0.0598(12) 0.0590(11) 0.0262(10) 0.0310(10) 0.0225(10)
    N3 0.0709(12) 0.0540(11) 0.0558(11) 0.0069(9) 0.0288(9) 0.0125(9)
    O1 0.0666(10) 0.0648(11) 0.0849(12) 0.0193(8) 0.0325(9) 0.0125(9)
    S1 0.0899(5) 0.0624(4) 0.0565(4) 0.0371(3) 0.0298(3) 0.0170(3)
_geom_special_details
;
All e.s.d.'s (except the e.s.d. in the dihedral angle between two l.s. planes)
are estimated using the full covariance matrix. The cell e.s.d.'s are taken
into account individually in the estimation of e.s.d.'s in distances, angles
and torsion angles; correlations between e.s.d.'s in cell parameters are only
used when they are defined by crystal symmetry. An approximate (isotropic)
treatment of cell e.s.d.'s is used for estimating e.s.d.'s involving l.s.
planes.
;
loop_
    _geom_bond_atom_site_label_1
    _geom_bond_atom_site_label_2
    _geom_bond_site_symmetry_2
    _geom_bond_distance
    _geom_bond_publ_flag
    C1 C2 . 1.389(3) ?
    C1 C6 . 1.390(3) ?
    C1 N1 . 1.390(3) ?
    C2 C3 . 1.376(3) ?
    C2 H2 . 0.9300 ?
    C3 C4 . 1.371(4) ?
    C3 H3 . 0.9300 ?
    C4 C5 . 1.366(4) ?
    C4 H4 . 0.9300 ?
    C5 C6 . 1.398(3) ?
    C5 H5 . 0.9300 ?
    C6 S1 . 1.723(2) ?
    C7 N1 . 1.299(3) ?
    C7 C8 . 1.458(3) ?
    C7 S1 . 1.757(2) ?
    C8 C9 . 1.391(3) ?
    C8 C13 . 1.392(3) ?
    C9 C10 . 1.377(3) ?
    C9 H9 . 0.9300 ?
    C10 C11 . 1.400(3) ?
    C10 H10 . 0.9300 ?
    C11 N2 . 1.360(3) ?
    C11 C12 . 1.400(3) ?
    C12 C13 . 1.372(3) ?
    C12 H12 . 0.9300 ?
    C13 H13 . 0.9300 ?
    C15 N2 . 1.436(3) ?
    C15 C16 . 1.512(3) ?
    C15 H15A . 0.9700 ?
    C15 H15B . 0.9700 ?
    C16 N3 . 1.328(2) ?
    C16 C17 . 1.373(3) ?
    C17 C18 . 1.378(3) ?
    C17 H17 . 0.9300 ?
    C18 C19 . 1.361(4) ?
    C18 H18 . 0.9300 ?
    C19 C20 . 1.360(3) ?
    C19 H19 . 0.9300 ?
    C20 N3 . 1.345(3) ?
    C20 H20 . 0.9300 ?
    N2 O1 . 2.877(2) ?
    N2 H2A . 0.856(10) ?
    O1 H1A . 0.830(9) ?
    O1 H1B . 0.836(9) ?
loop_
    _geom_angle_atom_site_label_1
    _geom_angle_atom_site_label_2
    _geom_angle_atom_site_label_3
    _geom_angle_site_symmetry_1
    _geom_angle_site_symmetry_3
    _geom_angle
    _geom_angle_publ_flag
    C2 C1 C6 . . 119.7(2) ?
    C2 C1 N1 . . 125.2(2) ?
    C6 C1 N1 . . 115.02(19) ?
    C3 C2 C1 . . 118.4(2) ?
    C3 C2 H2 . . 120.8 ?
    C1 C2 H2 . . 120.8 ?
    C4 C3 C2 . . 121.8(3) ?
    C4 C3 H3 . . 119.1 ?
    C2 C3 H3 . . 119.1 ?
    C5 C4 C3 . . 120.9(3) ?
    C5 C4 H4 . . 119.5 ?
    C3 C4 H4 . . 119.5 ?
    C4 C5 C6 . . 118.2(3) ?
    C4 C5 H5 . . 120.9 ?
    C6 C5 H5 . . 120.9 ?
    C1 C6 C5 . . 121.0(2) ?
    C1 C6 S1 . . 109.75(17) ?
    C5 C6 S1 . . 129.3(2) ?
    N1 C7 C8 . . 124.97(18) ?
    N1 C7 S1 . . 114.73(15) ?
    C8 C7 S1 . . 120.30(15) ?
    C9 C8 C13 . . 117.53(19) ?
    C9 C8 C7 . . 120.40(18) ?
    C13 C8 C7 . . 122.05(19) ?
    C10 C9 C8 . . 121.39(19) ?
    C10 C9 H9 . . 119.3 ?
    C8 C9 H9 . . 119.3 ?
    C9 C10 C11 . . 120.9(2) ?
    C9 C10 H10 . . 119.5 ?
    C11 C10 H10 . . 119.5 ?
    N2 C11 C12 . . 123.07(19) ?
    N2 C11 C10 . . 119.30(19) ?
    C12 C11 C10 . . 117.63(19) ?
    C13 C12 C11 . . 120.76(19) ?
    C13 C12 H12 . . 119.6 ?
    C11 C12 H12 . . 119.6 ?
    C12 C13 C8 . . 121.7(2) ?
    C12 C13 H13 . . 119.1 ?
    C8 C13 H13 . . 119.1 ?
    N2 C15 C16 . . 115.24(17) ?
    N2 C15 H15A . . 108.5 ?
    C16 C15 H15A . . 108.5 ?
    N2 C15 H15B . . 108.5 ?
    C16 C15 H15B . . 108.5 ?
    H15A C15 H15B . . 107.5 ?
    N3 C16 C17 . . 122.3(2) ?
    N3 C16 C15 . . 114.46(18) ?
    C17 C16 C15 . . 123.3(2) ?
    C16 C17 C18 . . 118.9(2) ?
    C16 C17 H17 . . 120.6 ?
    C18 C17 H17 . . 120.6 ?
    C19 C18 C17 . . 119.6(2) ?
    C19 C18 H18 . . 120.2 ?
    C17 C18 H18 . . 120.2 ?
    C20 C19 C18 . . 118.0(2) ?
    C20 C19 H19 . . 121.0 ?
    C18 C19 H19 . . 121.0 ?
    N3 C20 C19 . . 123.8(2) ?
    N3 C20 H20 . . 118.1 ?
    C19 C20 H20 . . 118.1 ?
    C7 N1 C1 . . 111.11(18) ?
    C11 N2 C15 . . 124.34(19) ?
    C11 N2 O1 . . 124.36(14) ?
    C15 N2 O1 . . 110.78(13) ?
    C11 N2 H2A . . 117.8(16) ?
    C15 N2 H2A . . 117.1(16) ?
    C16 N3 C20 . . 117.4(2) ?
    N2 O1 H1A . . 99(2) ?
    N2 O1 H1B . . 132(2) ?
    H1A O1 H1B . . 107.1(15) ?
    C6 S1 C7 . . 89.37(10) ?
loop_
    _geom_torsion_atom_site_label_1
    _geom_torsion_atom_site_label_2
    _geom_torsion_atom_site_label_3
    _geom_torsion_atom_site_label_4
    _geom_torsion_site_symmetry_1
    _geom_torsion_site_symmetry_2
    _geom_torsion_site_symmetry_3
    _geom_torsion_site_symmetry_4
    _geom_torsion
    _geom_torsion_publ_flag
    C6 C1 C2 C3 . . . . 0.0(3) ?
    N1 C1 C2 C3 . . . . 179.0(2) ?
    C1 C2 C3 C4 . . . . -0.8(4) ?
    C2 C3 C4 C5 . . . . 0.8(4) ?
    C3 C4 C5 C6 . . . . 0.1(4) ?
    C2 C1 C6 C5 . . . . 0.9(3) ?
    N1 C1 C6 C5 . . . . -178.17(19) ?
    C2 C1 C6 S1 . . . . -179.81(16) ?
    N1 C1 C6 S1 . . . . 1.1(2) ?
    C4 C5 C6 C1 . . . . -1.0(3) ?
    C4 C5 C6 S1 . . . . 179.93(19) ?
    N1 C7 C8 C9 . . . . 7.2(3) ?
    S1 C7 C8 C9 . . . . -173.62(15) ?
    N1 C7 C8 C13 . . . . -171.42(18) ?
    S1 C7 C8 C13 . . . . 7.8(3) ?
    C13 C8 C9 C10 . . . . 0.9(3) ?
    C7 C8 C9 C10 . . . . -177.73(18) ?
    C8 C9 C10 C11 . . . . -0.5(3) ?
    C9 C10 C11 N2 . . . . -179.97(19) ?
    C9 C10 C11 C12 . . . . -0.7(3) ?
    N2 C11 C12 C13 . . . . -179.35(19) ?
    C10 C11 C12 C13 . . . . 1.4(3) ?
    C11 C12 C13 C8 . . . . -1.0(3) ?
    C9 C8 C13 C12 . . . . -0.2(3) ?
    C7 C8 C13 C12 . . . . 178.42(18) ?
    N2 C15 C16 N3 . . . . -179.05(18) ?
    N2 C15 C16 C17 . . . . 1.3(3) ?
    N3 C16 C17 C18 . . . . 1.1(4) ?
    C15 C16 C17 C18 . . . . -179.2(2) ?
    C16 C17 C18 C19 . . . . -0.1(4) ?
    C17 C18 C19 C20 . . . . -0.3(4) ?
    C18 C19 C20 N3 . . . . -0.3(4) ?
    C8 C7 N1 C1 . . . . 179.53(17) ?
    S1 C7 N1 C1 . . . . 0.3(2) ?
    C2 C1 N1 C7 . . . . -179.93(18) ?
    C6 C1 N1 C7 . . . . -0.9(2) ?
    C12 C11 N2 C15 . . . . 6.3(3) ?
    C10 C11 N2 C15 . . . . -174.45(18) ?
    C12 C11 N2 O1 . . . . 177.22(15) ?
    C10 C11 N2 O1 . . . . -3.5(3) ?
    C16 C15 N2 C11 . . . . -84.0(3) ?
    C16 C15 N2 O1 . . . . 104.04(17) ?
    C17 C16 N3 C20 . . . . -1.7(3) ?
    C15 C16 N3 C20 . . . . 178.7(2) ?
    C19 C20 N3 C16 . . . . 1.3(4) ?
    C1 C6 S1 C7 . . . . -0.75(15) ?
    C5 C6 S1 C7 . . . . 178.4(2) ?
    N1 C7 S1 C6 . . . . 0.28(16) ?
    C8 C7 S1 C6 . . . . -179.01(16) ?
loop_
    _geom_hbond_atom_site_label_D
    _geom_hbond_atom_site_label_H
    _geom_hbond_atom_site_label_A
    _geom_hbond_site_symmetry_A
    _geom_hbond_distance_DH
    _geom_hbond_distance_HA
    _geom_hbond_distance_DA
    _geom_hbond_angle_DHA
    _geom_hbond_publ_flag
    N2 H2A O1 . 0.856(10) 2.030(11) 2.877(2) 171(2) yes
    O1 H1B N1 2_655 0.836(9) 2.102(11) 2.929(2) 170(3) yes
    O1 H1A N3 1_655 0.830(9) 2.069(10) 2.889(2) 169(3) yes
    C18 H18 Cg 1_556 0.93 2.82 3.689(3) 156 yes
