# Supplementary material for: 4-(1,3-Benzothia­zol-2-yl)-N-(2-pyridylmeth­yl)aniline monohydrate
Source: Acta Crystallogr Sect E Struct Rep Online. 2008 Dec 10;65(Pt 1):o86. doi: 10.1107/S1600536808041238 (PMC2967994; doi:10.1107/S1600536808041238)
Supplement: Supplementary file 2 [file e-65-00o86-Isup2.hkl]

# 
# h,k,l, Fc-squared, Fo-squared, sigma(Fo-squared) and status flag 
# 
data_I
_shelx_title ' 081128am in P-1' 
_shelx_refln_list_code          4 
_shelx_F_calc_maximum      137.43 
_exptl_crystal_F_000       352.00 
_reflns_d_resolution_high  0.8107 
 
loop_ 
 _symmetry_equiv_pos_as_xyz 
 'x, y, z' 
 '-x, -y, -z' 
 
_cell_length_a     6.5042 
_cell_length_b    11.5721 
_cell_length_c    11.9415 
_cell_angle_alpha  99.597 
_cell_angle_beta  103.599 
_cell_angle_gamma  99.813 
 
_shelx_F_squared_multiplier     1.000 
 
loop_ 
 _refln_index_h 
 _refln_index_k 
 _refln_index_l 
 _refln_F_squared_calc 
 _refln_F_squared_meas 
 _refln_F_squared_sigma 
 _refln_observed_status 
   1   0   0      312.84      262.92      3.12 o 
   2   0   0      105.26       85.48      2.51 o 
   3   0   0      109.29       97.88      3.58 o 
   4   0   0      103.85       96.19      4.05 o 
   5   0   0        0.01        0.30      0.78 o 
   6   0   0       72.14       72.78      4.95 o 
   7   0   0        8.14       10.78      2.34 o 
  -7   1   0       17.89       18.49      2.99 o 
  -6   1   0        0.88        0.00      1.04 o 
  -5   1   0       40.56       35.18      2.76 o 
  -4   1   0       34.86       31.84      2.28 o 
  -3   1   0      304.36      286.30      5.61 o 
  -2   1   0      204.03      188.73      3.01 o 
  -1   1   0     6459.63     5368.34    408.65 o 
   0   1   0        0.17        1.54      0.18 o 
   1   1   0      307.50      292.33     12.64 o 
   2   1   0      174.54      162.33      8.73 o 
   3   1   0       20.16       20.43      1.60 o 
   4   1   0        1.14        2.47      0.95 o 
   5   1   0       23.11       20.45      2.48 o 
   6   1   0       18.25       19.62      2.85 o 
   7   1   0       16.33       19.02      4.68 o 
  -7   2   0        5.06        5.19      1.85 o 
  -6   2   0       70.05       61.67      4.03 o 
  -5   2   0       75.01       70.72      3.86 o 
  -4   2   0        0.41        2.34      0.69 o 
  -3   2   0      383.49      357.31      8.43 o 
  -2   2   0      200.49      201.68      4.53 o 
  -1   2   0      362.37      400.16     29.45 o 
   0   2   0     1212.18     1286.78     22.76 o 
   1   2   0       12.53        9.60      1.13 o 
   2   2   0      122.93      120.87      3.61 o 
   3   2   0       95.89       89.48      4.92 o 
   4   2   0       38.28       37.56      2.59 o 
   5   2   0       76.16       74.37      4.07 o 
   6   2   0        8.00        9.88      2.15 o 
   7   2   0        2.58        1.95      1.42 o 
  -7   3   0        2.07        1.38      1.30 o 
  -6   3   0       22.80       23.96      2.93 o 
  -5   3   0      264.12      261.02      5.85 o 
  -4   3   0       16.36       13.50      1.44 o 
  -3   3   0      253.91      227.83     10.52 o 
  -2   3   0        0.06        0.22      0.33 o 
  -1   3   0       33.03       43.30      3.33 o 
   0   3   0     1305.79     1442.52     35.09 o 
   1   3   0      336.47      363.12      4.82 o 
   2   3   0      272.59      243.80     12.88 o 
   3   3   0       95.65       85.49      7.93 o 
   4   3   0      171.12      161.87      8.79 o 
   5   3   0       28.97       28.77      5.63 o 
   6   3   0       34.88       31.39      3.50 o 
   7   3   0        9.55        8.93      2.18 o 
  -7   4   0        0.70        0.30      1.07 o 
  -6   4   0        5.79        5.04      1.46 o 
  -5   4   0       35.14       34.33      2.21 o 
  -4   4   0        2.86        2.63      0.92 o 
  -3   4   0      352.98      350.21     28.20 o 
  -2   4   0      480.99      549.03     74.14 o 
  -1   4   0     1081.09     1168.73     42.66 o 
   0   4   0        9.53       10.92      0.89 o 
   1   4   0     1483.60     1653.22     11.35 o 
   2   4   0      314.16      319.57      8.76 o 
   3   4   0       19.53       27.31      3.04 o 
   4   4   0        3.03        1.79      1.04 o 
   5   4   0       11.27       12.89      2.23 o 
   6   4   0        3.46        3.40      2.15 o 
  -7   5   0        3.50        4.50      1.70 o 
  -6   5   0       36.98       42.41      2.75 o 
  -5   5   0       26.53       26.40      2.16 o 
  -4   5   0      103.06      106.55      8.76 o 
  -3   5   0      162.93      162.98     14.76 o 
  -2   5   0     1016.54     1197.19     78.62 o 
  -1   5   0      455.46      502.53     21.50 o 
   0   5   0      128.67      132.27      7.81 o 
   1   5   0        1.81        1.57      0.57 o 
   2   5   0        1.12        3.88      0.95 o 
   3   5   0      110.16      100.16      5.90 o 
   4   5   0        2.64        2.92      1.22 o 
   5   5   0        1.73        2.66      1.36 o 
   6   5   0        0.42        1.42      1.38 o 
  -7   6   0       13.86       19.07      2.52 o 
  -6   6   0        8.84       10.84      1.77 o 
  -5   6   0       51.09       56.64      4.23 o 
  -4   6   0        0.02        0.87      0.74 o 
  -3   6   0       16.45       15.97      6.33 o 
  -2   6   0       92.65       85.05      2.66 o 
  -1   6   0      492.41      544.59     33.74 o 
   0   6   0       31.27       34.56      1.79 o 
   1   6   0        3.97        4.99      0.96 o 
   2   6   0      147.96      149.04      4.49 o 
   3   6   0       10.47       13.27      1.91 o 
   4   6   0        0.15        0.01      0.90 o 
   5   6   0        0.56        0.00      1.04 o 
   6   6   0        0.09        1.68      1.43 o 
  -7   7   0        1.23        1.88      1.02 o 
  -6   7   0       29.92       39.19      2.97 o 
  -5   7   0        2.28        3.38      1.20 o 
  -4   7   0       71.02       59.61      4.80 o 
  -3   7   0        1.96        1.40      0.76 o 
  -2   7   0       68.98       63.82      2.10 o 
  -1   7   0      127.38      125.24     12.10 o 
   0   7   0       81.86       84.05      5.19 o 
   1   7   0       12.63       16.65      1.55 o 
   2   7   0        0.71        2.24      0.95 o 
   3   7   0       85.66       85.35      4.05 o 
   4   7   0        7.00        9.00      2.41 o 
   5   7   0        1.21        0.66      1.97 o 
  -7   8   0        4.07        7.61      1.70 o 
  -6   8   0        3.94        4.24      1.65 o 
  -5   8   0        6.52        8.85      1.92 o 
  -4   8   0      124.75      103.62      6.86 o 
  -3   8   0       60.87       58.05      3.11 o 
  -2   8   0        4.74        4.21      0.82 o 
  -1   8   0      153.93      167.23     14.79 o 
   0   8   0       15.30       12.40      2.68 o 
   1   8   0       74.68       69.94      5.25 o 
   2   8   0      112.18      104.87      6.74 o 
   3   8   0        4.01        5.54      2.38 o 
   4   8   0        3.77        3.76      2.38 o 
   5   8   0        4.39        8.47      3.16 o 
  -6   9   0        0.01        0.00      0.99 o 
  -5   9   0        2.68        4.33      1.39 o 
  -4   9   0       11.75       13.18      2.07 o 
  -3   9   0       83.73       80.61      6.08 o 
  -2   9   0      139.40      138.74      7.57 o 
  -1   9   0       49.24       48.35      4.53 o 
   0   9   0      115.15      101.83      6.50 o 
   1   9   0        7.89        8.59      2.68 o 
   2   9   0        5.97        7.45      2.62 o 
   3   9   0       11.70       11.33      3.34 o 
   4   9   0       41.06       42.75      5.31 o 
  -6  10   0        2.24        1.19      2.03 o 
  -5  10   0        0.66        0.30      1.43 o 
  -4  10   0        5.28       11.57      3.16 o 
  -3  10   0      139.79      122.52      7.81 o 
  -2  10   0        8.43        7.27      2.44 o 
  -1  10   0        2.32        3.46      1.91 o 
   0  10   0       78.02       70.89      5.84 o 
   1  10   0        2.62        3.22      2.03 o 
   2  10   0        0.94        1.73      1.73 o 
   3  10   0        0.00        0.00      1.73 o 
   4  10   0        0.00        0.00      1.55 o 
  -6  11   0       18.78       22.84      5.07 o 
  -5  11   0       16.81       13.53      3.94 o 
  -4  11   0       48.33       51.04      5.60 o 
  -3  11   0       36.40       36.01      5.19 o 
  -2  11   0       10.98       15.20      3.76 o 
  -1  11   0        3.11        5.60      2.38 o 
   0  11   0       64.19       67.67      6.14 o 
   1  11   0       35.97       33.51      5.07 o 
   2  11   0       14.03       14.67      3.99 o 
   3  11   0        0.35        0.42      1.91 o 
  -5  12   0        1.17        2.33      2.21 o 
  -4  12   0        8.61       11.03      3.46 o 
  -3  12   0      129.61      123.42      8.70 o 
  -2  12   0        8.11        9.36      3.10 o 
  -1  12   0      166.64      150.84      9.42 o 
   0  12   0       18.55       17.77      4.17 o 
   1  12   0       21.81       23.49      4.65 o 
   2  12   0        0.46        0.00      1.49 o 
  -4  13   0        2.56        5.49      2.50 o 
  -3  13   0        3.04        3.94      2.33 o 
  -2  13   0       34.28       33.21      5.54 o 
  -1  13   0       38.00       40.36      5.96 o 
   0  13   0        3.56        1.61      1.85 o 
   1  13   0        0.08        0.00      1.79 o 
  -2  14   0       33.50       29.93      5.54 o 
  -1  14   0        1.05        2.15      1.91 o 
   1 -14   1        2.09        2.56      1.97 o 
   2 -14   1       10.60        7.93      3.04 o 
  -1 -13   1       16.02       16.46      4.11 o 
   0 -13   1        0.26        1.25      1.91 o 
   1 -13   1        0.89        0.00      1.91 o 
   2 -13   1        0.18        1.37      2.03 o 
   3 -13   1       18.56       22.00      4.77 o 
   4 -13   1        1.10        2.33      2.03 o 
  -2 -12   1        0.02        0.00      1.73 o 
  -1 -12   1       29.30       30.47      5.19 o 
   0 -12   1        0.45        1.19      1.55 o 
   1 -12   1       20.47       19.85      4.17 o 
   2 -12   1       28.27       29.27      5.01 o 
   3 -12   1       14.04        9.30      3.04 o 
   4 -12   1       19.25       18.54      4.29 o 
   5 -12   1       17.29       21.88      4.59 o 
  -3 -11   1       20.97       17.23      4.11 o 
  -2 -11   1        8.66        9.00      3.16 o 
  -1 -11   1        0.89        1.79      1.85 o 
   0 -11   1      181.83      163.18      9.12 o 
   1 -11   1       25.04       24.03      4.29 o 
   2 -11   1        1.84        1.55      1.55 o 
   3 -11   1        1.87        0.42      1.43 o 
   4 -11   1       65.32       59.38      6.08 o 
   5 -11   1       17.36       15.62      3.99 o 
   6 -11   1        0.29        1.97      2.09 o 
  -4 -10   1        1.87        4.53      2.38 o 
  -3 -10   1        4.04        3.16      2.44 o 
  -2 -10   1        2.95        3.76      2.15 o 
  -1 -10   1       10.66        8.53      2.86 o 
   0 -10   1       78.52       73.87      5.84 o 
   1 -10   1       49.91       47.40      4.77 o 
   2 -10   1      151.14      136.29      7.87 o 
   3 -10   1        0.04        0.36      1.43 o 
   4 -10   1        6.51       10.37      3.10 o 
   5 -10   1       47.19       53.06      3.85 o 
   6 -10   1        8.91       10.94      2.36 o 
  -4  -9   1       12.88       13.24      3.64 o 
  -3  -9   1       19.07       21.70      4.11 o 
  -2  -9   1       36.01       34.16      4.23 o 
  -1  -9   1        0.11        1.25      1.37 o 
   0  -9   1        2.77        3.04      1.73 o 
   1  -9   1       21.55       20.31      3.07 o 
   2  -9   1       16.49       17.04      2.01 o 
   3  -9   1       15.98       15.24      2.71 o 
   4  -9   1       57.30       52.77      5.19 o 
   5  -9   1        2.91        5.00      1.56 o 
   6  -9   1        1.19        1.41      1.23 o 
  -5  -8   1       11.83       14.79      4.11 o 
  -4  -8   1        2.56        0.83      1.79 o 
  -3  -8   1       14.02       16.03      2.32 o 
  -2  -8   1        0.60        1.94      0.89 o 
  -1  -8   1       82.14       96.71      3.77 o 
   0  -8   1       36.78       48.50      5.07 o 
   1  -8   1      113.30      116.87     19.65 o 
   2  -8   1      298.48      292.32     31.12 o 
   3  -8   1       79.04       53.72     13.65 o 
   4  -8   1       62.99       52.07      3.64 o 
   5  -8   1        9.58        9.19      1.96 o 
   6  -8   1        6.48        8.97      1.68 o 
   7  -8   1        0.03        0.00      0.83 o 
  -5  -7   1        0.11        0.52      1.21 o 
  -4  -7   1        2.16        3.79      1.49 o 
  -3  -7   1       14.03       10.79      2.12 o 
  -2  -7   1       31.70       30.35      2.56 o 
  -1  -7   1      460.64      532.92     28.80 o 
   0  -7   1       28.80       37.96      5.31 o 
   1  -7   1      228.43      248.33     23.85 o 
   2  -7   1      301.74      290.80     20.90 o 
   3  -7   1        2.18        2.73      1.02 o 
   4  -7   1        0.37        0.51      0.71 o 
   5  -7   1       43.35       42.31      3.20 o 
   6  -7   1        6.26        9.87      1.76 o 
   7  -7   1        2.46        4.54      1.36 o 
  -6  -6   1        4.83        7.38      2.09 o 
  -5  -6   1        0.08        0.54      1.14 o 
  -4  -6   1       10.10       10.85      2.30 o 
  -3  -6   1       38.09       36.48      3.22 o 
  -2  -6   1      214.26      224.48      5.49 o 
  -1  -6   1       51.63       57.13      2.51 o 
   0  -6   1      690.42      783.98     39.89 o 
   1  -6   1      213.52      235.90     30.73 o 
   2  -6   1       89.55       27.75     37.29 o 
   3  -6   1       54.02       45.87      3.46 o 
   4  -6   1        0.30        0.38      0.71 o 
   5  -6   1       51.80       52.13      2.84 o 
   6  -6   1        0.08        0.14      0.71 o 
   7  -6   1       32.86       38.10      5.13 o 
  -6  -5   1        6.13        9.14      2.11 o 
  -5  -5   1       11.27        8.56      2.00 o 
  -4  -5   1       76.12       76.33      3.90 o 
  -3  -5   1        5.16        5.73      1.29 o 
  -2  -5   1      106.05      112.80      5.43 o 
  -1  -5   1      732.74      828.65     23.73 o 
   0  -5   1        2.81        5.65      0.87 o 
   1  -5   1        3.26        3.58      1.10 o 
   2  -5   1      510.37      570.55     27.18 o 
   3  -5   1       71.29       75.85      5.58 o 
   4  -5   1       38.73       36.03      2.56 o 
   5  -5   1        7.95        9.61      1.52 o 
   6  -5   1        5.37        9.61      1.65 o 
   7  -5   1        3.46        2.15      1.43 o 
  -6  -4   1       13.21       20.38      3.01 o 
  -5  -4   1        0.46        0.00      0.90 o 
  -4  -4   1       34.90       38.22      2.78 o 
  -3  -4   1       13.58       14.33      1.73 o 
  -2  -4   1       14.64       16.94      1.41 o 
  -1  -4   1        0.88        0.42      0.39 o 
   0  -4   1      557.08      616.11     32.14 o 
   1  -4   1      338.82      372.22      7.75 o 
   2  -4   1      181.60      203.04     13.20 o 
   3  -4   1      712.66      784.27     42.15 o 
   4  -4   1       20.00       17.03      1.65 o 
   5  -4   1        7.61        6.46      1.31 o 
   6  -4   1        1.60        1.91      1.20 o 
   7  -4   1        3.83        3.49      1.73 o 
  -7  -3   1        4.62        2.86      2.27 o 
  -6  -3   1        0.99        1.55      1.21 o 
  -5  -3   1       28.58       29.57      2.97 o 
  -4  -3   1      169.49      163.65      8.08 o 
  -3  -3   1      338.51      364.35      9.54 o 
  -2  -3   1       13.78       12.14      1.61 o 
  -1  -3   1     1297.12     1390.40     31.09 o 
   0  -3   1      113.88       48.14     67.82 o 
   1  -3   1     2028.94     2164.70    225.19 o 
   2  -3   1      905.35      950.59     77.90 o 
   3  -3   1      476.13      473.95      9.03 o 
   4  -3   1        5.63        5.65      1.05 o 
   5  -3   1        0.01        0.02      0.73 o 
   6  -3   1        4.39        6.53      1.74 o 
   7  -3   1        0.02        0.00      0.98 o 
  -7  -2   1        2.07        3.91      1.79 o 
  -6  -2   1       14.08       14.56      2.48 o 
  -5  -2   1      151.28      140.12      5.40 o 
  -4  -2   1      444.89      434.12     29.27 o 
  -3  -2   1      240.97      240.73     11.12 o 
  -2  -2   1       82.80       79.23      2.53 o 
  -1  -2   1      433.86      450.49      4.74 o 
   0  -2   1      916.42     1034.56     61.05 o 
   1  -2   1     5811.91     4969.77    626.30 o 
   2  -2   1      143.69      138.44      4.77 o 
   3  -2   1      470.29      469.09      6.11 o 
   4  -2   1       53.15       52.32      3.22 o 
   5  -2   1        3.99        6.02      1.51 o 
   6  -2   1      158.15      149.35      6.26 o 
   7  -2   1        5.72        6.68      1.94 o 
  -7  -1   1       11.46       11.39      2.40 o 
  -6  -1   1        6.88        6.26      1.88 o 
  -5  -1   1       36.37       33.71      2.77 o 
  -4  -1   1       74.84       73.60      4.14 o 
  -3  -1   1      147.13      144.45      9.48 o 
  -2  -1   1      238.31      236.34     12.64 o 
  -1  -1   1       13.81       11.84      0.69 o 
   0  -1   1      703.93      818.69     88.27 o 
   1  -1   1       11.35       11.67      0.62 o 
   2  -1   1      120.34      114.27      3.62 o 
   3  -1   1      160.50      145.59      4.19 o 
   4  -1   1       60.26       48.64      5.34 o 
   5  -1   1      268.10      269.08      7.53 o 
   6  -1   1      124.11      129.17      8.65 o 
   7  -1   1        6.16        5.85      1.85 o 
  -7   0   1        4.11        3.45      1.43 o 
  -6   0   1       15.77       16.16      2.50 o 
  -5   0   1       53.69       48.66      3.14 o 
  -4   0   1      198.02      184.77      7.45 o 
  -3   0   1      195.61      190.61     10.58 o 
  -2   0   1       81.63       65.10      4.77 o 
  -1   0   1      788.68      746.89      4.56 o 
   0   0   1     1161.22     1077.51    251.31 o 
   1   0   1      147.18      134.98      4.14 o 
   2   0   1      166.53      143.17      3.41 o 
   3   0   1       81.20       85.05      3.25 o 
   4   0   1        7.57        8.02      1.49 o 
   5   0   1       26.67       26.24      2.89 o 
   6   0   1        0.70        0.79      1.17 o 
   7   0   1        5.75        7.58      2.06 o 
  -7   1   1        0.04        0.00      0.88 o 
  -6   1   1       11.25       14.73      2.42 o 
  -5   1   1       15.42       15.68      2.11 o 
  -4   1   1       93.05       92.43      3.69 o 
  -3   1   1      224.55      192.98      3.60 o 
  -2   1   1      284.56      284.57      6.20 o 
  -1   1   1     2111.00     1295.70     10.20 o 
   0   1   1      838.36      933.00     12.40 o 
   1   1   1    16424.08    12616.69   1299.84 o 
   2   1   1      520.13      522.43      6.69 o 
   3   1   1       17.64       16.03      1.68 o 
   4   1   1        0.99        0.00      0.57 o 
   5   1   1       18.58       19.09      2.50 o 
   6   1   1       10.76       13.59      2.45 o 
   7   1   1        2.78        5.25      1.83 o 
  -7   2   1        3.00        3.18      1.47 o 
  -6   2   1       67.94       71.83      6.86 o 
  -5   2   1       37.14       39.59      2.87 o 
  -4   2   1      474.83      435.76      6.42 o 
  -3   2   1      287.61      233.24      7.04 o 
  -2   2   1      554.12      523.00     11.95 o 
  -1   2   1      127.43      133.15      5.98 o 
   0   2   1     1125.96     1360.14     13.91 o 
   1   2   1      314.20      342.07     18.27 o 
   2   2   1      252.86      236.84     15.89 o 
   3   2   1        0.00        1.15      2.83 o 
   4   2   1        6.94        8.19      1.56 o 
   5   2   1        0.09        0.00      0.89 o 
   6   2   1        5.94        6.86      1.83 o 
   7   2   1        0.37        2.35      1.44 o 
  -7   3   1        7.58        7.99      2.00 o 
  -6   3   1       90.28       89.20      7.87 o 
  -5   3   1      455.18      431.24      7.37 o 
  -4   3   1        3.21        3.99      0.89 o 
  -3   3   1      408.79      418.11      6.72 o 
  -2   3   1     2184.40     2037.39     18.60 o 
  -1   3   1       51.57       44.02      2.58 o 
   0   3   1       47.61       54.77      4.13 o 
   1   3   1      442.18      440.85     27.19 o 
   2   3   1      219.48      200.90      7.93 o 
   3   3   1       14.71       13.13      1.67 o 
   4   3   1        0.59        0.35      0.67 o 
   5   3   1       11.66       11.69      2.19 o 
   6   3   1        0.04        0.00      1.06 o 
  -7   4   1        0.00        0.21      1.09 o 
  -6   4   1       24.39       20.92      2.28 o 
  -5   4   1       15.62       17.32      1.84 o 
  -4   4   1      138.93      116.29      4.19 o 
  -3   4   1        3.70        2.33      0.98 o 
  -2   4   1      309.83      321.49     19.07 o 
  -1   4   1       19.43       23.63      0.96 o 
   0   4   1      232.52      262.52     18.23 o 
   1   4   1        4.52        5.02      0.80 o 
   2   4   1        3.29        5.18      1.02 o 
   3   4   1       90.49       84.18      3.60 o 
   4   4   1       72.06       66.38      6.11 o 
   5   4   1       16.40       18.24      2.61 o 
   6   4   1        1.32        1.50      1.24 o 
  -7   5   1        3.93        4.84      1.67 o 
  -6   5   1        9.99       10.44      1.73 o 
  -5   5   1        3.00        3.76      1.67 o 
  -4   5   1        0.42        1.52      0.77 o 
  -3   5   1        1.00        1.40      0.51 o 
  -2   5   1     1871.74     2097.33    124.09 o 
  -1   5   1      580.10      609.63     14.73 o 
   0   5   1       30.15       37.60      2.28 o 
   1   5   1        4.76        4.19      0.80 o 
   2   5   1      207.12      224.30      5.23 o 
   3   5   1        1.67        2.73      1.04 o 
   4   5   1       37.70       32.04      2.86 o 
   5   5   1        0.91        1.91      1.52 o 
   6   5   1        0.10        0.00      1.17 o 
  -7   6   1        4.10        3.98      1.26 o 
  -6   6   1       23.77       18.70      2.18 o 
  -5   6   1       41.94       44.30      5.49 o 
  -4   6   1       71.95       68.12      4.38 o 
  -3   6   1      499.52      601.08     55.60 o 
  -2   6   1        0.05        1.11      1.22 o 
  -1   6   1       49.17       49.55      2.47 o 
   0   6   1      125.21      137.30     10.23 o 
   1   6   1        8.58        9.01      1.20 o 
   2   6   1       51.55       54.73      2.75 o 
   3   6   1        0.50        0.00      0.77 o 
   4   6   1       41.54       45.51      3.88 o 
   5   6   1        6.82       11.63      3.52 o 
  -7   7   1        0.00        0.64      1.10 o 
  -6   7   1       13.49       18.48      3.64 o 
  -5   7   1        4.43        3.77      1.33 o 
  -4   7   1      162.50      154.17      5.19 o 
  -3   7   1        0.20        0.85      0.50 o 
  -2   7   1       24.81       23.26      1.38 o 
  -1   7   1      183.89      187.49      8.01 o 
   0   7   1      260.72      309.55     15.59 o 
   1   7   1       26.16       27.13      3.22 o 
   2   7   1       28.64       27.60      3.94 o 
   3   7   1        5.70        8.65      2.80 o 
   4   7   1        4.56        4.29      2.27 o 
   5   7   1        0.08        0.00      1.67 o 
  -7   8   1       37.73       46.66      3.33 o 
  -6   8   1        0.41        1.09      1.02 o 
  -5   8   1        6.22        2.88      4.80 o 
  -4   8   1        4.50        4.63      1.23 o 
  -3   8   1       35.80       28.85      2.15 o 
  -2   8   1        8.54        8.67      1.49 o 
  -1   8   1       20.79       22.67      2.13 o 
   0   8   1       82.28       86.03      5.78 o 
   1   8   1        0.21        0.00      1.01 o 
   2   8   1        4.78        5.60      2.27 o 
   3   8   1        9.77       10.20      3.22 o 
   4   8   1       20.99       22.42      4.59 o 
   5   8   1        0.01        0.00      1.73 o 
  -6   9   1        0.39        1.31      1.73 o 
  -5   9   1        0.40        0.00      1.25 o 
  -4   9   1       44.97       43.70      4.77 o 
  -3   9   1      191.66      176.60      8.88 o 
  -2   9   1       22.14       18.42      3.46 o 
  -1   9   1       13.46       12.16      2.80 o 
   0   9   1      225.67      205.52      9.36 o 
   1   9   1       10.05        7.99      2.56 o 
   2   9   1        1.69        3.40      2.09 o 
   3   9   1       25.12       21.76      4.41 o 
   4   9   1        3.30        6.32      2.92 o 
  -6  10   1       19.11       23.43      4.89 o 
  -5  10   1        4.30        4.77      2.27 o 
  -4  10   1        1.14        0.60      1.43 o 
  -3  10   1       21.57       19.26      3.88 o 
  -2  10   1      158.73      149.23      8.47 o 
  -1  10   1        7.12        5.01      2.15 o 
   0  10   1        0.26        0.12      1.37 o 
   1  10   1        9.31        8.82      2.98 o 
   2  10   1        0.42        2.80      1.91 o 
   3  10   1        0.60        1.25      1.91 o 
  -6  11   1        3.80        9.90      3.52 o 
  -5  11   1        3.87        4.05      2.56 o 
  -4  11   1        0.13        0.00      1.73 o 
  -3  11   1       27.58       29.93      4.83 o 
  -2  11   1       38.96       34.64      5.01 o 
  -1  11   1       51.84       54.43      5.60 o 
   0  11   1       18.84       21.70      4.35 o 
   1  11   1       19.71       23.19      4.59 o 
   2  11   1        0.00        1.37      1.79 o 
   3  11   1        3.10        3.52      2.27 o 
  -5  12   1       32.07       33.75      5.84 o 
  -4  12   1        9.57        7.57      3.22 o 
  -3  12   1       17.90       23.73      4.77 o 
  -2  12   1       16.24       10.55      3.34 o 
  -1  12   1        5.73        6.80      2.62 o 
   0  12   1       14.19       10.79      3.34 o 
   1  12   1       12.26       14.55      3.70 o 
   2  12   1        3.25        6.92      3.04 o 
  -4  13   1        4.56        0.00      2.15 o 
  -3  13   1        6.72        6.98      2.80 o 
  -2  13   1       46.19       39.89      5.96 o 
  -1  13   1        1.52        1.49      1.79 o 
   0  13   1       56.50       51.51      5.96 o 
   0 -14   2       12.68       16.04      4.17 o 
   1 -14   2        2.35        6.08      2.50 o 
   2 -14   2       11.69       12.46      3.52 o 
  -1 -13   2        1.59        0.54      2.03 o 
   0 -13   2        5.60        8.17      2.86 o 
   1 -13   2       28.33       22.12      4.59 o 
   2 -13   2        0.50        0.48      1.79 o 
   3 -13   2       19.05       18.84      4.35 o 
   4 -13   2        4.63        4.17      2.44 o 
  -2 -12   2        6.26        5.54      2.86 o 
  -1 -12   2        0.14        0.00      1.61 o 
   0 -12   2        5.13        4.71      2.38 o 
   1 -12   2        0.42        0.95      1.79 o 
   2 -12   2       26.35       31.90      5.01 o 
   3 -12   2       13.69       12.34      3.46 o 
   4 -12   2        3.43        6.68      2.86 o 
   5 -12   2       11.99       21.46      4.83 o 
  -3 -11   2        1.90        3.82      2.44 o 
  -2 -11   2        0.42        0.18      1.85 o 
  -1 -11   2        0.03        0.00      1.55 o 
   0 -11   2      106.86      105.47      7.27 o 
   1 -11   2       11.33       10.43      3.10 o 
   2 -11   2       56.11       53.84      5.31 o 
   3 -11   2        0.02        0.06      1.43 o 
   4 -11   2       63.18       50.20      5.60 o 
   5 -11   2       21.23       25.40      4.95 o 
  -4 -10   2       28.16       32.02      5.31 o 
  -3 -10   2       43.31       42.99      5.07 o 
  -2 -10   2       14.28       11.45      3.22 o 
  -1 -10   2       12.78       13.00      3.16 o 
   0 -10   2       15.85       15.20      3.22 o 
   1 -10   2      409.18      368.46     12.52 o 
   2 -10   2        0.24        0.00      0.74 o 
   3 -10   2      146.89      148.75      9.21 o 
   4 -10   2        0.04        1.37      1.10 o 
   5 -10   2       41.63       44.12      3.59 o 
   6 -10   2       13.12       14.34      2.65 o 
  -5  -9   2       26.96       29.93      5.25 o 
  -4  -9   2        0.01        0.89      1.97 o 
  -3  -9   2       11.38       14.25      3.46 o 
  -2  -9   2        3.08        3.83      1.28 o 
  -1  -9   2       11.89       10.94      1.72 o 
   0  -9   2        7.27        8.59      1.53 o 
   1  -9   2      115.24      115.11     16.52 o 
   2  -9   2        2.81        2.60      1.03 o 
   3  -9   2      206.34      148.83     28.44 o 
   4  -9   2        5.09        4.35      1.37 o 
   5  -9   2        3.06        2.52      1.26 o 
   6  -9   2       15.86       20.33      2.62 o 
  -5  -8   2       31.08       34.85      3.71 o 
  -4  -8   2        6.35        8.34      2.00 o 
  -3  -8   2       39.00       15.62     18.93 o 
  -2  -8   2       87.21       86.64      3.85 o 
  -1  -8   2        5.40        6.43      1.30 o 
   0  -8   2       26.55       32.47      2.23 o 
   1  -8   2        5.71       13.94      6.11 o 
   2  -8   2       32.53        7.76     12.46 o 
   3  -8   2      156.38      130.67      4.89 o 
   4  -8   2       27.36       23.29      2.62 o 
   5  -8   2       28.48       27.34      3.10 o 
   6  -8   2        6.33       11.06      1.88 o 
  -6  -7   2        0.05        0.28      1.36 o 
  -5  -7   2        6.16        6.53      1.88 o 
  -4  -7   2       79.69       78.39      4.22 o 
  -3  -7   2        6.60        7.79      1.62 o 
  -2  -7   2       14.67        4.91      9.30 o 
  -1  -7   2        0.04        0.00      0.54 o 
   0  -7   2      973.95     1074.22     84.93 o 
   1  -7   2        2.76        2.60      1.22 o 
   2  -7   2       10.46       10.29      1.50 o 
   3  -7   2      291.90      278.02     14.94 o 
   4  -7   2       19.26       17.78      2.28 o 
   5  -7   2        6.07        4.89      1.23 o 
   6  -7   2        0.84        1.45      0.94 o 
   7  -7   2        4.47        5.77      2.00 o 
  -6  -6   2        4.42        4.62      1.82 o 
  -5  -6   2        5.53        6.12      1.77 o 
  -4  -6   2       14.30       19.18      2.44 o 
  -3  -6   2        1.43        2.81      1.03 o 
  -2  -6   2      132.33      132.36      4.22 o 
  -1  -6   2       84.51       44.08     47.79 o 
   0  -6   2      138.82       49.60     71.07 o 
   1  -6   2      120.09      110.23      9.18 o 
   2  -6   2       23.64       26.44     10.58 o 
   3  -6   2      215.69      205.27     11.15 o 
   4  -6   2       12.34       12.21      1.88 o 
   5  -6   2        2.48        2.16      0.90 o 
   6  -6   2        9.82       11.33      1.89 o 
   7  -6   2       15.13       19.15      3.16 o 
  -6  -5   2        2.18        1.90      1.47 o 
  -5  -5   2        3.56        2.83      1.27 o 
  -4  -5   2       40.45       38.88      2.82 o 
  -3  -5   2       46.50       44.67      4.02 o 
  -2  -5   2      122.75      139.45      6.23 o 
  -1  -5   2      441.58      514.02     12.31 o 
   0  -5   2      732.60      812.27     45.49 o 
   1  -5   2      110.18      125.92     17.14 o 
   2  -5   2      793.36      817.86     73.72 o 
   3  -5   2       14.08       10.08      1.56 o 
   4  -5   2       34.63       34.21      2.11 o 
   5  -5   2        0.25        0.00      0.64 o 
   6  -5   2        0.38        0.24      1.31 o 
   7  -5   2        0.14        0.00      1.04 o 
  -7  -4   2        1.78        1.69      1.39 o 
  -6  -4   2        2.32        2.98      1.48 o 
  -5  -4   2        5.91        4.73      1.45 o 
  -4  -4   2      292.07      276.18      6.93 o 
  -3  -4   2      112.46      106.67      3.79 o 
  -2  -4   2       26.38       25.44      1.66 o 
  -1  -4   2       30.76       39.52      1.79 o 
   0  -4   2      340.44      345.40     31.84 o 
   1  -4   2        6.18        7.71      0.99 o 
   2  -4   2       37.30       27.85      3.34 o 
   3  -4   2      577.00      553.94     38.04 o 
   4  -4   2      125.28      119.81      4.19 o 
   5  -4   2       23.89       28.84      2.95 o 
   6  -4   2        0.13        0.30      0.86 o 
   7  -4   2        5.63        6.37      1.96 o 
  -7  -3   2        2.06        3.93      1.73 o 
  -6  -3   2        0.10        0.53      1.34 o 
  -5  -3   2       21.35       22.04      2.64 o 
  -4  -3   2        8.56        8.92      1.56 o 
  -3  -3   2      125.19      121.15      4.89 o 
  -2  -3   2      204.17      199.72      5.01 o 
  -1  -3   2      323.92      369.74      6.47 o 
   0  -3   2     3623.73     3912.95    349.98 o 
   1  -3   2     5023.92     4886.82    688.96 o 
   2  -3   2     1831.89     1858.10    158.77 o 
   3  -3   2       13.67       12.81      1.33 o 
   4  -3   2       79.80       77.86      3.02 o 
   5  -3   2       12.00       11.11      2.77 o 
   6  -3   2       21.25       23.66      3.11 o 
   7  -3   2       12.36       15.06      2.78 o 
  -7  -2   2        3.69        5.19      2.50 o 
  -6  -2   2       60.00       58.70      3.94 o 
  -5  -2   2       13.38       11.77      1.96 o 
  -4  -2   2        5.30        5.75      1.26 o 
  -3  -2   2      976.29     1029.25     14.25 o 
  -2  -2   2      358.76      406.73      5.46 o 
  -1  -2   2      437.15      509.78      9.42 o 
   0  -2   2      697.29      735.38     90.36 o 
   1  -2   2     3184.20     3196.22    273.94 o 
   2  -2   2      159.94      151.03      3.05 o 
   3  -2   2      458.72      465.42      7.76 o 
   4  -2   2      162.64      157.81      5.23 o 
   5  -2   2        0.78        0.93      1.16 o 
   6  -2   2       27.58       27.80      3.29 o 
   7  -2   2        2.12        4.67      1.60 o 
  -7  -1   2        4.55        3.47      1.56 o 
  -6  -1   2       17.26       15.98      2.53 o 
  -5  -1   2       28.92       25.28      2.42 o 
  -4  -1   2        5.22       11.07      1.60 o 
  -3  -1   2      135.31      133.67      6.92 o 
  -2  -1   2      314.74      297.53      4.37 o 
  -1  -1   2       31.69       35.65      1.16 o 
   0  -1   2       35.11       34.88      3.68 o 
   1  -1   2     1532.43     1594.39     77.10 o 
   2  -1   2      482.26      459.34      8.56 o 
   3  -1   2       51.87       49.96      2.59 o 
   4  -1   2       88.59       88.40      3.92 o 
   5  -1   2       39.22       43.82      3.20 o 
   6  -1   2        8.98       13.32      2.51 o 
   7  -1   2       15.79       15.69      2.77 o 
  -7   0   2        2.13        1.63      2.09 o 
  -6   0   2      147.87      141.39     19.76 o 
  -5   0   2       25.53       23.17      2.40 o 
  -4   0   2       31.95       31.18      2.13 o 
  -3   0   2       57.34       46.58      3.04 o 
  -2   0   2      437.39      390.94      3.85 o 
  -1   0   2     1111.83     1085.88    119.06 o 
   0   0   2       88.91       97.01      8.32 o 
   1   0   2     1508.48     1521.77     91.28 o 
   2   0   2       90.84      105.15      3.12 o 
   3   0   2      208.16      179.82      4.89 o 
   4   0   2       11.51       15.93      2.62 o 
   5   0   2       12.04       12.48      2.18 o 
   6   0   2       80.87       85.71      4.97 o 
   7   0   2        9.68       13.74      2.69 o 
  -7   1   2        0.22        0.12      1.19 o 
  -6   1   2       50.59       48.29      3.46 o 
  -5   1   2        1.14        2.20      0.99 o 
  -4   1   2       17.03       19.82      1.86 o 
  -3   1   2      431.72      394.79      8.02 o 
  -2   1   2      136.09      131.58      4.17 o 
  -1   1   2     1130.87     1223.98     29.93 o 
   0   1   2     1280.62     1496.36     65.58 o 
   1   1   2    14584.96    12658.87    676.22 o 
   2   1   2      336.45      303.58     10.08 o 
   3   1   2      422.99      422.02     30.82 o 
   4   1   2       29.03       25.45      2.37 o 
   5   1   2       16.10       16.76      2.49 o 
   6   1   2        5.09        6.11      1.94 o 
   7   1   2        7.55        7.45      2.04 o 
  -7   2   2        9.03       12.23      2.80 o 
  -6   2   2       44.73       52.02      3.58 o 
  -5   2   2       20.53       20.04      2.41 o 
  -4   2   2       18.50       20.65      1.50 o 
  -3   2   2      134.20      149.14      3.83 o 
  -2   2   2     1045.27      967.60     11.51 o 
  -1   2   2      187.86      180.38     10.42 o 
   0   2   2    18887.31    15086.62    793.27 o 
   1   2   2      124.57      118.28      2.34 o 
   2   2   2        0.23        0.23      0.46 o 
   3   2   2       27.22       29.27      2.27 o 
   4   2   2       50.74       51.78      4.17 o 
   5   2   2        0.05        0.69      1.03 o 
   6   2   2        0.88        0.20      1.06 o 
  -7   3   2        0.02        0.11      0.92 o 
  -6   3   2       96.53       94.57      4.74 o 
  -5   3   2      157.55      146.81      4.23 o 
  -4   3   2        0.16        1.09      0.86 o 
  -3   3   2       19.21       19.70      1.45 o 
  -2   3   2      292.47      266.76     10.70 o 
  -1   3   2       13.59       14.96      1.48 o 
   0   3   2     1106.72     1246.97     32.58 o 
   1   3   2      290.85      283.56      7.28 o 
   2   3   2       12.95       14.84      1.43 o 
   3   3   2       11.81       13.07      1.73 o 
   4   3   2       22.94       23.36      4.35 o 
   5   3   2        9.99       13.47      2.27 o 
   6   3   2        7.82        7.77      2.18 o 
  -7   4   2        0.78        2.07      1.35 o 
  -6   4   2      118.57      112.11      4.22 o 
  -5   4   2      146.40      135.92      4.12 o 
  -4   4   2      348.18      322.61     16.31 o 
  -3   4   2       60.80       60.04      3.46 o 
  -2   4   2      197.85      219.96     13.38 o 
  -1   4   2      664.52      660.10     32.82 o 
   0   4   2       10.95        9.01      0.94 o 
   1   4   2      222.68      241.59      7.63 o 
   2   4   2       38.35       40.81      2.33 o 
   3   4   2      198.45      178.88      5.34 o 
   4   4   2       27.33       24.66      2.62 o 
   5   4   2        0.53        0.32      1.05 o 
   6   4   2        0.00        0.57      1.30 o 
  -7   5   2        0.77        0.86      0.88 o 
  -6   5   2        0.20        0.87      0.74 o 
  -5   5   2       37.47       37.19      2.75 o 
  -4   5   2        8.23        7.15      1.49 o 
  -3   5   2      283.89      301.70     22.50 o 
  -2   5   2       64.56       61.62      3.41 o 
  -1   5   2       50.44       45.77      1.83 o 
   0   5   2       34.64       39.50      2.07 o 
   1   5   2       59.88       66.65      3.31 o 
   2   5   2        4.70        4.29      1.00 o 
   3   5   2       16.11       15.14      1.96 o 
   4   5   2       15.75       20.21      2.56 o 
   5   5   2        0.11        0.00      1.07 o 
   6   5   2        0.13        2.21      1.97 o 
  -7   6   2        9.12       10.72      1.90 o 
  -6   6   2        5.49        7.61      1.53 o 
  -5   6   2       27.35       25.15      2.60 o 
  -4   6   2       91.16       86.06      8.42 o 
  -3   6   2       33.09       33.58      4.32 o 
  -2   6   2       40.14       37.30      2.73 o 
  -1   6   2     1156.10     1210.64     19.16 o 
   0   6   2      190.33      207.28     12.02 o 
   1   6   2       20.76       21.67      1.58 o 
   2   6   2       13.43       12.76      2.86 o 
   3   6   2       21.66       17.41      3.58 o 
   4   6   2       11.63        9.18      3.04 o 
   5   6   2       10.45        8.82      3.28 o 
  -7   7   2        0.05        0.72      0.98 o 
  -6   7   2        4.23        6.61      1.82 o 
  -5   7   2       33.97       13.98     16.96 o 
  -4   7   2       25.64       23.52      2.20 o 
  -3   7   2      240.26      248.94     20.97 o 
  -2   7   2      764.89      837.39     73.72 o 
  -1   7   2        0.06        0.08      0.63 o 
   0   7   2       29.08       30.03      2.30 o 
   1   7   2      114.02      108.15      6.44 o 
   2   7   2        0.14        0.00      1.01 o 
   3   7   2        1.25        3.46      1.97 o 
   4   7   2        0.24        0.12      1.67 o 
   5   7   2        1.42        2.15      1.85 o 
  -7   8   2       52.13       67.75      3.81 o 
  -6   8   2       27.60       26.76      3.15 o 
  -5   8   2        3.62        3.82      1.97 o 
  -4   8   2        2.08        3.82      1.97 o 
  -3   8   2       88.73       69.94      5.37 o 
  -2   8   2        3.30        3.34      1.14 o 
  -1   8   2       40.78       40.66      2.73 o 
   0   8   2       13.41       14.73      3.10 o 
   1   8   2       40.62       45.85      4.59 o 
   2   8   2       29.93       27.72      4.41 o 
   3   8   2       31.02       31.06      5.01 o 
   4   8   2        2.88        8.65      3.16 o 
  -6   9   2       19.82       27.49      4.95 o 
  -5   9   2        0.18        0.42      1.49 o 
  -4   9   2        0.03        0.00      1.19 o 
  -3   9   2       12.73       10.49      2.74 o 
  -2   9   2      159.34      161.02      5.41 o 
  -1   9   2       86.83       77.63      5.75 o 
   0   9   2        2.19        3.52      1.97 o 
   1   9   2        1.63        2.15      1.67 o 
   2   9   2       16.58       16.75      3.82 o 
   3   9   2        3.09        2.98      2.33 o 
   4   9   2        0.01        0.00      1.79 o 
  -6  10   2       18.68       19.50      4.47 o 
  -5  10   2        2.67        5.49      2.62 o 
  -4  10   2       13.77       18.01      3.94 o 
  -3  10   2       15.56       16.10      3.58 o 
  -2  10   2       21.60       16.81      3.64 o 
  -1  10   2       30.86       30.82      4.59 o 
   0  10   2       23.55       26.71      4.47 o 
   1  10   2       99.48      100.10      7.51 o 
   2  10   2       15.23       15.68      3.88 o 
   3  10   2        2.00        3.46      2.15 o 
  -6  11   2        6.24        6.68      3.10 o 
  -5  11   2        4.06        6.86      2.86 o 
  -4  11   2        6.67        7.27      2.80 o 
  -3  11   2        3.64        2.74      1.97 o 
  -2  11   2      101.17       88.24      7.09 o 
  -1  11   2       98.45       93.73      7.27 o 
   0  11   2       24.35       16.22      3.82 o 
   1  11   2       12.77       13.24      3.70 o 
   2  11   2        3.33        4.17      2.15 o 
  -5  12   2       21.43       30.29      5.72 o 
  -4  12   2        0.35        0.30      1.85 o 
  -3  12   2        0.11        0.42      1.43 o 
  -2  12   2       60.93       57.83      6.08 o 
  -1  12   2        0.73        2.15      1.97 o 
   0  12   2        0.00        0.60      1.31 o 
   1  12   2        0.99        0.36      1.79 o 
  -4  13   2       25.58       25.76      5.25 o 
  -3  13   2        0.85        0.89      2.03 o 
  -2  13   2        5.28        4.53      2.56 o 
  -1  13   2        0.28        0.00      1.49 o 
   0  13   2       36.22       35.47      5.96 o 
   0 -14   3        3.28        3.34      2.38 o 
   1 -14   3        2.27        4.05      2.38 o 
   2 -14   3        7.37        8.17      2.86 o 
  -1 -13   3        1.06        1.67      1.91 o 
   0 -13   3       24.91       29.10      5.01 o 
   1 -13   3       19.47       20.51      4.47 o 
   2 -13   3       14.36       11.57      3.58 o 
   3 -13   3       10.20       16.10      4.17 o 
   4 -13   3        7.51       11.27      3.58 o 
  -3 -12   3       10.14       14.01      3.82 o 
  -2 -12   3       28.30       27.78      4.83 o 
  -1 -12   3       38.13       40.36      4.89 o 
   0 -12   3        3.20        3.16      2.27 o 
   1 -12   3        1.00        2.38      2.09 o 
   2 -12   3       45.84       39.11      5.37 o 
   3 -12   3        0.40        1.73      1.97 o 
   4 -12   3        6.28        8.35      2.92 o 
   5 -12   3        3.94        3.40      2.56 o 
  -3 -11   3        1.03        3.10      2.33 o 
  -2 -11   3        8.96       11.69      3.40 o 
  -1 -11   3       19.17       19.50      3.88 o 
   0 -11   3        3.61        2.50      1.91 o 
   1 -11   3        1.35        1.61      1.79 o 
   2 -11   3        0.04        0.72      1.43 o 
   3 -11   3       38.74       13.76     18.33 o 
   4 -11   3        0.67        1.99      1.19 o 
   5 -11   3        1.75        1.49      1.19 o 
  -4 -10   3       12.93       14.01      3.76 o 
  -3 -10   3        2.85        1.01      1.91 o 
  -2 -10   3        7.22        6.38      2.50 o 
  -1 -10   3       38.79       37.13      2.82 o 
   0 -10   3       48.11       53.48      3.27 o 
   1 -10   3      466.56      459.65     47.76 o 
   2 -10   3       11.70        2.95      6.56 o 
   3 -10   3       16.68       20.61      2.56 o 
   4 -10   3        0.09        0.88      1.25 o 
   5 -10   3        9.76        9.62      2.11 o 
   6 -10   3       14.68       16.40      2.47 o 
  -4  -9   3        0.19        0.00      1.04 o 
  -3  -9   3       22.20       26.29      3.25 o 
  -2  -9   3       18.62        6.26      9.84 o 
  -1  -9   3       79.61       84.88      3.86 o 
   0  -9   3      261.62      268.66     27.55 o 
   1  -9   3        0.29        0.24      0.63 o 
   2  -9   3      103.35       99.10     13.74 o 
   3  -9   3       37.46       35.74      2.86 o 
   4  -9   3       95.73       95.24     10.82 o 
   5  -9   3        5.17        5.06      1.73 o 
   6  -9   3       16.51       18.44      2.53 o 
  -5  -8   3        4.41        3.99      2.27 o 
  -4  -8   3        4.50        6.78      1.80 o 
  -3  -8   3        0.63        1.83      1.13 o 
  -2  -8   3       54.42       51.42      3.05 o 
  -1  -8   3       61.56       63.50      4.53 o 
   0  -8   3       20.96        7.93      7.66 o 
   1  -8   3        0.10        0.48      0.63 o 
   2  -8   3        1.04        0.72      0.75 o 
   3  -8   3       11.46       11.90      1.94 o 
   4  -8   3       46.38       56.72      3.91 o 
   5  -8   3        1.10        1.57      0.95 o 
   6  -8   3        2.10        2.81      1.21 o 
  -6  -7   3        4.79        5.37      2.74 o 
  -5  -7   3       52.41       58.96      4.03 o 
  -4  -7   3       65.30       67.20      3.90 o 
  -3  -7   3       20.73       19.67      2.27 o 
  -2  -7   3       15.32       15.39      1.85 o 
  -1  -7   3       59.11       57.67      4.47 o 
   0  -7   3        5.99        6.43      1.18 o 
   1  -7   3      179.75      187.25     16.46 o 
   2  -7   3        0.75        1.55      0.81 o 
   3  -7   3      199.86      183.02      8.65 o 
   4  -7   3       52.07       51.61      4.20 o 
   5  -7   3       15.51       12.60      1.84 o 
   6  -7   3        8.19        7.62      1.67 o 
  -6  -6   3        9.64       10.97      3.40 o 
  -5  -6   3       10.28       11.68      2.24 o 
  -4  -6   3        0.24        0.00      0.86 o 
  -3  -6   3      112.28      121.96      4.44 o 
  -2  -6   3       16.55       16.80      1.76 o 
  -1  -6   3      121.01      120.01      9.78 o 
   0  -6   3      207.90      284.92     20.60 o 
   1  -6   3      267.46      258.81     29.13 o 
   2  -6   3      142.49      143.57     15.98 o 
   3  -6   3       26.55       23.86      2.23 o 
   4  -6   3      153.24      134.09      4.29 o 
   5  -6   3       24.32       27.09      2.50 o 
   6  -6   3        0.25        0.15      1.03 o 
   7  -6   3        0.13        0.72      1.28 o 
  -6  -5   3        0.02        0.58      1.12 o 
  -5  -5   3       27.63       29.06      3.00 o 
  -4  -5   3      133.51      124.74      4.79 o 
  -3  -5   3      145.39      142.49      4.54 o 
  -2  -5   3        7.34        7.90      1.21 o 
  -1  -5   3      415.02      538.82     18.60 o 
   0  -5   3       23.32       21.60      2.44 o 
   1  -5   3     1857.79     2029.57    258.91 o 
   2  -5   3      914.76      884.15     94.05 o 
   3  -5   3        2.18        0.60      0.63 o 
   4  -5   3       74.83       74.76      3.22 o 
   5  -5   3        3.19        3.94      1.21 o 
   6  -5   3        2.11        1.45      1.20 o 
   7  -5   3        0.01        0.43      1.09 o 
  -7  -4   3        1.84        2.98      2.50 o 
  -6  -4   3        3.75        3.72      2.00 o 
  -5  -4   3       61.20       57.12      3.56 o 
  -4  -4   3       85.67       76.46      3.61 o 
  -3  -4   3        2.40        4.45      1.03 o 
  -2  -4   3      604.24      637.47     11.75 o 
  -1  -4   3      202.95      239.23      4.27 o 
   0  -4   3        3.08        3.71      0.70 o 
   1  -4   3      270.39      300.10     37.32 o 
   2  -4   3       23.44       23.77      1.97 o 
   3  -4   3      211.29      214.06      7.25 o 
   4  -4   3        0.05        0.48      0.57 o 
   5  -4   3       75.20       73.95      5.43 o 
   6  -4   3        2.95        4.66      1.62 o 
   7  -4   3       11.86       11.56      2.86 o 
  -7  -3   3        6.80        5.90      2.80 o 
  -6  -3   3        2.01        2.41      1.26 o 
  -5  -3   3       16.09       20.40      2.44 o 
  -4  -3   3        4.19        5.35      1.27 o 
  -3  -3   3      763.63      802.46      9.53 o 
  -2  -3   3       28.74       34.60      1.69 o 
  -1  -3   3      194.66      216.51      3.50 o 
   0  -3   3      254.74      297.43     32.02 o 
   1  -3   3      105.77      101.86      6.81 o 
   2  -3   3      228.95      248.67     11.84 o 
   3  -3   3       42.95       42.25      2.06 o 
   4  -3   3      128.19      127.83      4.87 o 
   5  -3   3        2.75        3.09      1.58 o 
   6  -3   3        0.96        1.17      1.03 o 
   7  -3   3        0.22        0.00      1.03 o 
  -7  -2   3       10.95       14.40      2.71 o 
  -6  -2   3        4.14        3.19      2.38 o 
  -5  -2   3       17.78       15.96      2.19 o 
  -4  -2   3       29.56       32.81      2.26 o 
  -3  -2   3      204.07      200.37      4.54 o 
  -2  -2   3       26.41       23.39      1.27 o 
  -1  -2   3      795.24      867.05      6.25 o 
   0  -2   3     2810.93     2891.69    499.72 o 
   1  -2   3      760.66      798.15     58.48 o 
   2  -2   3      383.68      377.32     33.51 o 
   3  -2   3      360.27      362.44      7.15 o 
   4  -2   3       31.76       33.50      2.55 o 
   5  -2   3        2.44        2.13      1.09 o 
   6  -2   3        3.96        7.53      2.00 o 
   7  -2   3        8.24        8.62      2.17 o 
  -7  -1   3        6.19        6.56      2.74 o 
  -6  -1   3       40.63       37.50      3.24 o 
  -5  -1   3       13.60       11.46      2.74 o 
  -4  -1   3        0.03        0.30      0.59 o 
  -3  -1   3     1548.59     1643.10     89.49 o 
  -2  -1   3     1314.99     1350.67     67.04 o 
  -1  -1   3       29.17       31.06      1.97 o 
   0  -1   3      263.43      287.28     38.07 o 
   1  -1   3       86.60       82.93      4.82 o 
   2  -1   3       15.90       17.43      1.43 o 
   3  -1   3      344.88      334.37      6.87 o 
   4  -1   3        8.04       10.27      1.76 o 
   5  -1   3       56.86       64.48      3.93 o 
   6  -1   3        0.28        0.84      1.20 o 
   7  -1   3        8.74        6.53      2.05 o 
  -7   0   3        0.14        0.00      0.82 o 
  -6   0   3        3.62        3.71      1.37 o 
  -5   0   3       62.99       56.76      3.29 o 
  -4   0   3      432.88      421.67      7.44 o 
  -3   0   3      422.37      489.83      8.56 o 
  -2   0   3      145.03      138.33      3.58 o 
  -1   0   3     1488.53     1606.97    123.98 o 
   0   0   3      186.88      200.70      8.01 o 
   1   0   3      161.46      149.60      6.08 o 
   2   0   3        6.28        5.94      1.01 o 
   3   0   3      142.31      142.31      7.09 o 
   4   0   3       14.75       17.98      2.25 o 
   5   0   3        2.69        3.16      1.79 o 
   6   0   3       44.21       46.29      4.65 o 
   7   0   3        8.17       10.17      2.36 o 
  -7   1   3        0.03        1.03      1.22 o 
  -6   1   3        0.09        0.00      0.84 o 
  -5   1   3      218.52      198.58     13.24 o 
  -4   1   3      225.35      215.96      4.54 o 
  -3   1   3       15.49       17.97      1.08 o 
  -2   1   3        1.58        0.92      0.42 o 
  -1   1   3      271.21      278.24      7.87 o 
   0   1   3      579.18      669.96     21.28 o 
   1   1   3       15.83       18.58      1.13 o 
   2   1   3      148.58      135.89      3.80 o 
   3   1   3       52.68       40.71      4.80 o 
   4   1   3        5.84        6.50      1.50 o 
   5   1   3       10.78       12.92      2.27 o 
   6   1   3        1.96        1.83      1.37 o 
  -8   2   3        5.76        7.61      2.68 o 
  -7   2   3        9.05       11.86      2.33 o 
  -6   2   3        0.01        0.00      0.95 o 
  -5   2   3       58.27       54.60      2.57 o 
  -4   2   3       29.99       24.88      1.54 o 
  -3   2   3        0.15        0.09      0.34 o 
  -2   2   3      421.57      361.32     21.58 o 
  -1   2   3      176.77      121.46     58.92 o 
   0   2   3     5940.05     6061.39     58.52 o 
   1   2   3      113.17      108.02      2.42 o 
   2   2   3     1671.57     1725.47     32.52 o 
   3   2   3       32.11       34.40      2.83 o 
   4   2   3       35.44       32.42      3.37 o 
   5   2   3        2.79        3.72      1.41 o 
   6   2   3        5.15        5.18      1.78 o 
  -8   3   3        0.70        0.00      3.04 o 
  -7   3   3        0.06        0.00      0.92 o 
  -6   3   3        3.57        6.92      1.73 o 
  -5   3   3      168.18      153.09      4.24 o 
  -4   3   3       13.23       14.32      1.68 o 
  -3   3   3        5.70        3.72      1.31 o 
  -2   3   3      602.46      682.01     38.06 o 
  -1   3   3       66.55       94.06      3.59 o 
   0   3   3       39.80       48.92      2.76 o 
   1   3   3     3548.80     3501.56     71.48 o 
   2   3   3       60.53       52.21      2.54 o 
   3   3   3        0.01        0.23      0.64 o 
   4   3   3        5.58        5.62      1.46 o 
   5   3   3        3.73        6.18      1.76 o 
   6   3   3        0.06        0.74      1.24 o 
  -7   4   3        0.23        0.67      1.04 o 
  -6   4   3       44.43       41.33      2.56 o 
  -5   4   3      222.24      199.52      8.38 o 
  -4   4   3      359.47      276.54      8.08 o 
  -3   4   3      124.06       98.70      5.39 o 
  -2   4   3       17.85       18.34      1.85 o 
  -1   4   3     1079.83     1214.24     47.34 o 
   0   4   3        0.66        0.36      1.04 o 
   1   4   3      367.33      362.76     17.67 o 
   2   4   3       92.29       80.82      3.19 o 
   3   4   3        6.76        7.30      1.46 o 
   4   4   3        0.20        0.61      0.80 o 
   5   4   3        0.21        0.00      1.16 o 
   6   4   3        0.03        2.09      1.97 o 
  -7   5   3       12.60       17.74      2.29 o 
  -6   5   3       26.82       24.96      2.35 o 
  -5   5   3      261.54      241.66      7.27 o 
  -4   5   3      127.64      121.30      8.28 o 
  -3   5   3        6.64        4.26      0.76 o 
  -2   5   3      345.96      377.16     16.90 o 
  -1   5   3       23.22       27.84      1.92 o 
   0   5   3      121.52      123.25      9.54 o 
   1   5   3       37.99       34.48      3.52 o 
   2   5   3        0.58        0.87      0.68 o 
   3   5   3       21.48       21.04      4.08 o 
   4   5   3       45.93       45.97      5.13 o 
   5   5   3       13.89       14.73      3.82 o 
  -7   6   3        0.34        1.31      0.95 o 
  -6   6   3        4.78        3.61      1.43 o 
  -5   6   3        0.02        0.54      0.72 o 
  -4   6   3        1.37        2.23      0.70 o 
  -3   6   3      101.18      102.24      2.85 o 
  -2   6   3      482.74      528.08     29.75 o 
  -1   6   3      434.57      465.48     13.41 o 
   0   6   3       50.49       47.22      3.37 o 
   1   6   3       58.28       58.97      4.71 o 
   2   6   3       36.89       41.14      4.23 o 
   3   6   3       18.34       16.75      3.64 o 
   4   6   3       45.23       44.78      5.37 o 
   5   6   3        6.79        8.05      3.10 o 
  -7   7   3       18.50       26.86      2.77 o 
  -6   7   3       57.14       55.89      3.79 o 
  -5   7   3        2.87        1.43      1.49 o 
  -4   7   3        3.66        4.96      1.29 o 
  -3   7   3       54.45       54.06      6.14 o 
  -2   7   3      306.47      327.45     12.79 o 
  -1   7   3      124.43      113.88      4.34 o 
   0   7   3        1.00        0.44      0.80 o 
   1   7   3        0.75        0.42      1.07 o 
   2   7   3        0.86        1.19      1.67 o 
   3   7   3        2.64        1.07      1.67 o 
   4   7   3        0.49        1.37      1.79 o 
  -7   8   3        2.83        7.81      2.02 o 
  -6   8   3        0.13        0.95      1.61 o 
  -5   8   3        8.98        9.42      2.86 o 
  -4   8   3        2.34        2.98      1.67 o 
  -3   8   3        0.87        0.00      0.81 o 
  -2   8   3       88.92       91.46      4.08 o 
  -1   8   3       36.40       34.63      2.67 o 
   0   8   3      111.89      101.56      8.32 o 
   1   8   3       50.67       50.38      5.01 o 
   2   8   3       28.64       30.94      4.77 o 
   3   8   3        0.00        0.42      1.79 o 
   4   8   3        2.12        4.77      2.68 o 
  -6   9   3      128.64      122.76      8.76 o 
  -5   9   3       27.67       25.40      4.53 o 
  -4   9   3       18.17       19.79      3.94 o 
  -3   9   3        2.97        2.98      1.79 o 
  -2   9   3       11.52        9.91      2.44 o 
  -1   9   3       13.12       17.18      2.38 o 
   0   9   3       77.87       70.41      5.96 o 
   1   9   3        0.77        1.07      1.61 o 
   2   9   3        2.73        2.80      1.97 o 
   3   9   3        8.11        7.69      3.04 o 
  -6  10   3        0.23        0.00      1.73 o 
  -5  10   3        4.76        4.35      2.33 o 
  -4  10   3       12.59       16.93      3.94 o 
  -3  10   3        0.21        0.00      1.19 o 
  -2  10   3       45.75       45.40      3.27 o 
  -1  10   3      159.35      158.37      7.72 o 
   0  10   3       22.65       22.84      4.35 o 
   1  10   3       15.47       16.52      3.99 o 
   2  10   3        4.43        5.01      2.33 o 
   3  10   3        0.12        1.79      1.97 o 
  -5  11   3       28.39       31.42      5.49 o 
  -4  11   3        7.63       10.37      3.16 o 
  -3  11   3       29.28       30.88      5.01 o 
  -2  11   3        0.06        0.30      1.61 o 
  -1  11   3        2.27        4.11      2.33 o 
   0  11   3        1.20        3.22      2.15 o 
   1  11   3        0.01        0.24      1.73 o 
   2  11   3        3.06        5.37      2.62 o 
  -5  12   3        0.14        1.97      2.27 o 
  -4  12   3        0.35        2.21      2.09 o 
  -3  12   3       12.92       10.67      3.52 o 
  -2  12   3        1.72        2.68      2.27 o 
  -1  12   3       26.45       29.45      5.25 o 
   0  12   3        1.11        0.95      1.67 o 
   1  12   3        0.72        1.91      1.91 o 
  -3  13   3        0.00        0.66      1.97 o 
  -2  13   3        0.00        0.30      2.21 o 
  -1  13   3       34.24       43.88      6.44 o 
   0 -14   4        0.49        1.49      2.27 o 
   1 -14   4        8.63        5.19      2.80 o 
   2 -14   4        3.11        5.60      2.44 o 
  -1 -13   4        8.52       10.67      3.40 o 
   0 -13   4        0.22        0.36      1.85 o 
   1 -13   4        5.41        4.95      2.44 o 
   2 -13   4       18.38       19.20      4.29 o 
   3 -13   4       57.71       64.45      6.50 o 
  -2 -12   4        8.99        7.81      3.04 o 
  -1 -12   4        0.12        0.60      1.73 o 
   0 -12   4        2.38        3.88      2.21 o 
   1 -12   4       23.31       17.17      3.82 o 
   2 -12   4       30.64       23.37      4.41 o 
   3 -12   4       12.84       15.08      3.94 o 
   4 -12   4        2.49        4.67      1.64 o 
  -2 -11   4       27.64       26.05      4.29 o 
  -1 -11   4       41.81       36.67      4.35 o 
   0 -11   4       42.98       37.75      3.00 o 
   1 -11   4        9.87        3.48      5.22 o 
   2 -11   4        0.02        0.65      1.01 o 
   3 -11   4       44.87       41.35      3.39 o 
   4 -11   4        1.47        2.20      1.35 o 
   5 -11   4        0.57        0.79      1.12 o 
  -3 -10   4       71.96       76.79      6.26 o 
  -2 -10   4        1.85        2.18      1.22 o 
  -1 -10   4       29.07       24.16      3.64 o 
   0 -10   4       29.52       27.65      2.56 o 
   1 -10   4       12.05       12.99      2.04 o 
   2 -10   4        0.65        1.12      1.07 o 
   3 -10   4        1.47        0.00      0.86 o 
   4 -10   4       16.71       17.81      3.67 o 
   5 -10   4        1.82        4.82      1.66 o 
  -5  -9   4        2.00        6.44      2.68 o 
  -4  -9   4        7.53        6.14      2.44 o 
  -3  -9   4      101.49      109.65     14.13 o 
  -2  -9   4       78.73       79.58      3.96 o 
  -1  -9   4        0.27        0.81      0.84 o 
   0  -9   4      101.74      104.47      9.06 o 
   1  -9   4       77.90       77.20      3.81 o 
   2  -9   4      381.49      375.39     56.91 o 
   3  -9   4       13.45       14.01      2.19 o 
   4  -9   4      149.48      144.64     18.99 o 
   5  -9   4        0.42        1.17      0.95 o 
   6  -9   4        1.87        1.41      1.21 o 
  -5  -8   4        7.00        7.45      2.86 o 
  -4  -8   4      111.73      118.53      7.75 o 
  -3  -8   4        4.51        5.92      1.54 o 
  -2  -8   4        6.01        5.12      1.37 o 
  -1  -8   4       51.92       58.41      3.07 o 
   0  -8   4      325.89      327.71     26.00 o 
   1  -8   4      511.62      499.78     60.28 o 
   2  -8   4       54.65       48.43      5.22 o 
   3  -8   4        0.03        0.00      0.70 o 
   4  -8   4       55.72       56.89      4.08 o 
   5  -8   4       29.05       33.29      2.90 o 
   6  -8   4       12.18       13.18      2.20 o 
  -6  -7   4       11.85       11.39      3.58 o 
  -5  -7   4       72.37       67.61      6.32 o 
  -4  -7   4      135.72      122.90      5.14 o 
  -3  -7   4      234.82      231.37      6.37 o 
  -2  -7   4       12.95       13.97      1.77 o 
  -1  -7   4      103.81      105.23      3.79 o 
   0  -7   4        2.78        3.75      0.96 o 
   1  -7   4      168.98      154.41     15.38 o 
   2  -7   4        0.67        0.72      0.67 o 
   3  -7   4      114.08      114.26     13.74 o 
   4  -7   4       78.57       72.49      3.35 o 
   5  -7   4        0.84        4.43      1.30 o 
   6  -7   4        0.00        0.23      1.15 o 
  -6  -6   4        2.04        2.80      2.21 o 
  -5  -6   4       42.67       37.92      4.71 o 
  -4  -6   4       13.29       14.38      2.13 o 
  -3  -6   4       73.62       76.31      3.50 o 
  -2  -6   4        4.15        5.74      1.20 o 
  -1  -6   4      230.35      227.32     14.94 o 
   0  -6   4       49.24       45.65      4.50 o 
   1  -6   4      561.29      603.64     82.67 o 
   2  -6   4      167.01      176.61     17.77 o 
   3  -6   4       66.76       62.34      5.07 o 
   4  -6   4      162.59      151.87      4.69 o 
   5  -6   4        7.06        7.84      1.55 o 
   6  -6   4        0.52        1.49      1.33 o 
  -6  -5   4        0.72        3.16      2.09 o 
  -5  -5   4       68.53       63.05      3.78 o 
  -4  -5   4       20.32       20.25      2.30 o 
  -3  -5   4        5.87        7.45      1.36 o 
  -2  -5   4       88.47       87.61      3.12 o 
  -1  -5   4      489.94      565.17     35.83 o 
   0  -5   4      299.08      346.02     40.36 o 
   1  -5   4      513.42      557.85     77.66 o 
   2  -5   4        1.68        3.67      0.95 o 
   3  -5   4        0.06        0.00      0.59 o 
   4  -5   4       11.69       12.91      1.71 o 
   5  -5   4       32.34       30.92      4.26 o 
   6  -5   4        0.15        0.00      0.93 o 
  -7  -4   4        0.00        1.49      1.97 o 
  -6  -4   4        0.01        0.00      1.43 o 
  -5  -4   4       14.59       14.09      2.18 o 
  -4  -4   4       23.64       24.02      2.13 o 
  -3  -4   4       23.35       25.25      2.77 o 
  -2  -4   4      224.77      246.54      5.78 o 
  -1  -4   4       18.79       19.19      1.25 o 
   0  -4   4      200.42      249.51     33.00 o 
   1  -4   4     1097.12     1200.59     89.24 o 
   2  -4   4      884.37      841.63     22.19 o 
   3  -4   4      111.32       98.60      3.29 o 
   4  -4   4       17.59       19.54      2.40 o 
   5  -4   4       19.63       22.54      2.85 o 
   6  -4   4        0.14        1.77      1.29 o 
  -7  -3   4        8.71        9.30      3.46 o 
  -6  -3   4        5.12        4.29      2.09 o 
  -5  -3   4       48.78       50.10      3.17 o 
  -4  -3   4       15.97       16.60      1.88 o 
  -3  -3   4       69.64       68.60      2.72 o 
  -2  -3   4      800.59      904.37      8.03 o 
  -1  -3   4     1604.88     1751.27     12.22 o 
   0  -3   4      101.42      103.12     13.39 o 
   1  -3   4        1.61        1.29      1.00 o 
   2  -3   4      258.02      254.10     13.00 o 
   3  -3   4       13.33       11.51      1.66 o 
   4  -3   4        9.72        8.28      1.68 o 
   5  -3   4        2.87        3.00      1.29 o 
   6  -3   4       23.96       29.94      3.56 o 
  -7  -2   4        0.67        0.00      1.31 o 
  -6  -2   4       26.68       24.72      2.86 o 
  -5  -2   4        4.60        5.00      1.39 o 
  -4  -2   4        1.26        0.31      0.61 o 
  -3  -2   4      138.37      141.54      3.64 o 
  -2  -2   4      446.12      485.53      5.16 o 
  -1  -2   4        4.88        6.02      1.31 o 
   0  -2   4      915.30      917.28     72.48 o 
   1  -2   4        2.08        1.40      0.81 o 
   2  -2   4      556.62      560.09     11.41 o 
   3  -2   4      501.37      515.87     17.80 o 
   4  -2   4       33.62       36.02      2.74 o 
   5  -2   4        1.93        1.97      1.13 o 
   6  -2   4        1.38        1.63      1.36 o 
  -7  -1   4        2.00        4.35      2.15 o 
  -6  -1   4        2.53        4.84      1.53 o 
  -5  -1   4       35.58       30.30      2.47 o 
  -4  -1   4      245.09      244.39      5.60 o 
  -3  -1   4       23.91       26.86      1.59 o 
  -2  -1   4      498.52      541.67     32.02 o 
  -1  -1   4      175.88      189.78      5.31 o 
   0  -1   4      979.24      956.09     86.72 o 
   1  -1   4       55.00       57.02      9.65 o 
   2  -1   4      741.36      801.00     20.38 o 
   3  -1   4        0.05        0.00      0.72 o 
   4  -1   4       52.00       49.09      3.22 o 
   5  -1   4       10.48        9.05      1.91 o 
   6  -1   4        1.49        2.56      1.43 o 
  -6   0   4       18.01       15.38      3.16 o 
  -5   0   4      168.93      149.29      6.68 o 
  -4   0   4        0.43        0.87      0.62 o 
  -3   0   4      214.76      230.21     17.74 o 
  -2   0   4     1153.06     1185.11    139.81 o 
  -1   0   4      396.06      403.16     22.84 o 
   0   0   4       27.43       31.53      1.66 o 
   1   0   4      100.88      103.32      3.70 o 
   2   0   4      370.99      343.64     20.18 o 
   3   0   4       13.11       13.10      1.78 o 
   4   0   4       70.03       67.60      3.76 o 
   5   0   4        6.76        7.59      1.87 o 
   6   0   4       31.06       34.53      3.78 o 
  -7   1   4        2.27        4.02      1.50 o 
  -6   1   4       40.44       37.37      4.59 o 
  -5   1   4       80.78       76.86      3.69 o 
  -4   1   4        0.40        1.46      0.59 o 
  -3   1   4      759.79      794.83     68.45 o 
  -2   1   4       10.01       11.77      0.90 o 
  -1   1   4      167.91      212.53      9.55 o 
   0   1   4       21.18       28.17      2.30 o 
   1   1   4       85.94       75.57      2.21 o 
   2   1   4       28.98       24.96      1.49 o 
   3   1   4        0.01        0.60      0.72 o 
   4   1   4      122.53      109.05      7.57 o 
   5   1   4        6.99        8.73      2.02 o 
   6   1   4        6.32       10.50      2.40 o 
  -8   2   4        8.30       14.85      4.17 o 
  -7   2   4        0.48        0.00      0.94 o 
  -6   2   4       30.22       28.42      4.35 o 
  -5   2   4      107.66       92.82      3.25 o 
  -4   2   4      131.80      119.54      5.84 o 
  -3   2   4       46.93       55.87      3.16 o 
  -2   2   4       12.49       15.57      1.10 o 
  -1   2   4      147.37      171.89      6.96 o 
   0   2   4      274.61      286.44      3.79 o 
   1   2   4      377.40      372.53      9.33 o 
   2   2   4       85.85       86.19      2.75 o 
   3   2   4        0.07        0.00      0.61 o 
   4   2   4       10.60       13.02      2.13 o 
   5   2   4        5.69        6.12      1.81 o 
   6   2   4        7.98        9.79      2.19 o 
  -8   3   4        0.90        1.19      1.85 o 
  -7   3   4        5.03        7.13      2.30 o 
  -6   3   4       88.00       79.91      3.43 o 
  -5   3   4       39.93       40.12      2.25 o 
  -3   3   4      235.41      146.51     73.45 o 
  -2   3   4      103.64       85.12     33.44 o 
  -1   3   4      212.77      237.58      9.72 o 
   0   3   4        0.88        0.59      0.34 o 
   1   3   4     5221.25     5070.35    144.69 o 
   2   3   4       22.22       23.00      1.83 o 
   3   3   4        1.58        2.06      1.25 o 
   4   3   4       24.66       23.71      2.70 o 
   5   3   4        9.37        9.66      2.15 o 
   6   3   4        0.05        1.04      1.26 o 
  -7   4   4        3.14        1.74      1.33 o 
  -6   4   4        3.80        3.92      1.13 o 
  -5   4   4       26.35       21.55      2.34 o 
  -4   4   4      170.69      150.89      4.57 o 
  -3   4   4      121.73      108.75      5.62 o 
  -2   4   4      592.69      656.63     14.70 o 
  -1   4   4      589.80      705.75      9.54 o 
   0   4   4      767.77      871.54     16.31 o 
   1   4   4      245.80      223.74      9.98 o 
   2   4   4       66.30       60.46      3.70 o 
   3   4   4        1.12        0.73      0.83 o 
   4   4   4        2.94        2.12      1.11 o 
   5   4   4        9.60       13.53      3.82 o 
  -7   5   4        6.53        9.80      1.81 o 
  -6   5   4      117.51      112.27      4.65 o 
  -5   5   4      409.32      387.18     12.16 o 
  -4   5   4       61.04       53.84      5.77 o 
  -3   5   4       60.52       52.75      4.27 o 
  -2   5   4      122.27      110.45      3.70 o 
  -1   5   4        0.18        1.15      0.74 o 
   0   5   4        2.22        1.91      0.97 o 
   1   5   4        0.49        1.97      0.93 o 
   2   5   4        6.02        9.54      2.68 o 
   3   5   4        2.75        2.03      1.61 o 
   4   5   4        8.51        8.29      2.80 o 
   5   5   4        4.63        5.19      2.56 o 
  -7   6   4       10.99       17.06      2.23 o 
  -6   6   4       22.26       23.19      2.79 o 
  -5   6   4        0.52        1.46      0.79 o 
  -4   6   4      163.81      169.77      8.62 o 
  -3   6   4       28.04       25.42      2.13 o 
  -2   6   4        1.97        1.55      0.80 o 
  -1   6   4      186.17      197.47      5.56 o 
   0   6   4        2.05        2.14      0.95 o 
   1   6   4      165.85      156.96      9.63 o 
   2   6   4        3.37        1.85      1.67 o 
   3   6   4        4.94        7.21      2.68 o 
   4   6   4        0.52        0.06      1.55 o 
   5   6   4        1.69        1.19      1.85 o 
  -7   7   4        1.49        2.72      1.43 o 
  -6   7   4        5.11        4.95      2.33 o 
  -5   7   4        4.50        6.20      2.21 o 
  -4   7   4        0.21        0.69      0.89 o 
  -3   7   4       19.61       17.70      2.89 o 
  -2   7   4      139.51      142.20      4.95 o 
  -1   7   4       25.81       26.27      2.40 o 
   0   7   4      286.83      266.13      7.21 o 
   1   7   4       13.54       15.26      3.34 o 
   2   7   4       17.36       20.63      3.99 o 
   3   7   4        8.30       12.16      3.46 o 
   4   7   4        2.39        1.97      1.97 o 
  -7   8   4        0.20        1.25      2.03 o 
  -6   8   4       46.02       49.07      5.49 o 
  -5   8   4       57.64       52.17      5.25 o 
  -4   8   4        0.91        1.43      1.49 o 
  -3   8   4       18.92       21.40      2.49 o 
  -2   8   4      102.76       97.68      6.71 o 
  -1   8   4      633.88      630.36     11.18 o 
   0   8   4      247.27      222.58     10.88 o 
   1   8   4       16.97       16.99      3.76 o 
   2   8   4        5.08        7.87      2.80 o 
   3   8   4        1.06        3.28      2.33 o 
   4   8   4        1.01        3.94      2.44 o 
  -6   9   4        2.74        6.32      2.80 o 
  -5   9   4       24.25       24.15      4.47 o 
  -4   9   4       59.69       65.23      5.84 o 
  -3   9   4        6.20        7.73      1.77 o 
  -2   9   4       11.55       12.75      2.16 o 
  -1   9   4        1.94        2.43      1.15 o 
   0   9   4        0.04        0.65      1.01 o 
   1   9   4        1.47        2.44      1.85 o 
   2   9   4        0.07        0.00      1.25 o 
   3   9   4        1.13        3.64      2.27 o 
  -6  10   4        0.21        1.79      2.09 o 
  -5  10   4       46.78       48.83      5.66 o 
  -4  10   4        0.06        1.79      1.67 o 
  -3  10   4       14.41       15.14      3.58 o 
  -2  10   4        0.62        1.33      1.94 o 
  -1  10   4        1.28        3.79      1.43 o 
   0  10   4        8.73       12.52      3.52 o 
   1  10   4        9.15        8.59      3.04 o 
   2  10   4        0.88        0.66      1.49 o 
  -5  11   4        3.91        1.97      2.33 o 
  -4  11   4       11.44       10.37      3.28 o 
  -3  11   4       32.75       26.00      4.83 o 
  -2  11   4        0.28        0.00      1.49 o 
  -1  11   4       13.35       15.26      4.05 o 
   0  11   4       17.13       18.66      4.41 o 
   1  11   4        0.27        0.06      2.09 o 
  -4  12   4        3.30        5.72      2.92 o 
  -3  12   4        3.84        7.33      3.28 o 
  -2  12   4       24.88       28.74      5.37 o 
  -1  12   4        3.28        6.44      3.04 o 
   0  12   4        8.55        6.38      3.10 o 
   1 -14   5        0.93        3.22      2.33 o 
   0 -13   5        6.81        3.70      2.56 o 
   1 -13   5        0.53        1.55      1.85 o 
   2 -13   5       18.13       22.36      4.59 o 
   3 -13   5       14.61       17.35      4.11 o 
   0 -12   5       53.41       47.94      5.19 o 
   1 -12   5        0.51        0.90      1.19 o 
   2 -12   5        2.44        2.92      1.43 o 
   3 -12   5       25.45       24.53      5.99 o 
   4 -12   5       43.11       51.77      4.13 o 
  -3 -11   5        2.22        3.40      2.09 o 
  -2 -11   5        8.15        9.18      2.92 o 
  -1 -11   5       21.12       26.31      3.88 o 
   0 -11   5       40.70       35.79      3.14 o 
   1 -11   5        0.56        1.08      1.09 o 
   2 -11   5        5.39        6.68      2.21 o 
   3 -11   5       16.79       16.92      3.10 o 
   4 -11   5        8.46        8.01      2.06 o 
   5 -11   5        0.76        0.78      1.67 o 
  -4 -10   5        0.08        0.00      1.79 o 
  -3 -10   5        4.64        3.40      2.03 o 
  -2 -10   5        5.93        7.04      2.56 o 
  -1 -10   5        0.00        0.00      0.82 o 
   0 -10   5       69.74       65.32      6.62 o 
   1 -10   5       35.82       40.52      8.14 o 
   2 -10   5       55.47       52.88      5.93 o 
   3 -10   5        0.15        1.61      1.09 o 
   4 -10   5       29.47       31.71      3.45 o 
   5 -10   5        0.17        1.15      1.11 o 
  -5  -9   5        0.04        2.44      2.21 o 
  -4  -9   5        0.37        1.31      1.85 o 
  -3  -9   5        2.97        3.82      2.21 o 
  -2  -9   5       84.64       84.98      4.10 o 
  -1  -9   5        0.97        1.21      0.97 o 
   0  -9   5      204.82      192.43     20.96 o 
   1  -9   5       21.76       21.26      2.42 o 
   2  -9   5      122.42      122.39     17.11 o 
   3  -9   5        0.47        0.89      0.85 o 
   4  -9   5       15.82       16.89      3.31 o 
   5  -9   5        8.53       10.29      1.78 o 
  -5  -8   5        2.37        4.11      2.33 o 
  -4  -8   5        1.56        2.15      1.73 o 
  -3  -8   5       24.76       24.44      3.99 o 
  -2  -8   5      111.51      107.38      4.31 o 
  -1  -8   5        5.26        5.42      1.31 o 
   0  -8   5       27.88       26.15      2.19 o 
   1  -8   5      913.85      943.91    104.84 o 
   2  -8   5       23.21       24.70      2.56 o 
   3  -8   5        1.00        1.04      0.93 o 
   4  -8   5        1.81        2.10      0.98 o 
   5  -8   5       53.86       52.17      3.25 o 
   6  -8   5        1.89        2.06      1.66 o 
  -6  -7   5        0.48        3.28      2.50 o 
  -5  -7   5        1.31        1.97      1.91 o 
  -4  -7   5       24.58       23.73      4.17 o 
  -3  -7   5      134.47      126.82      7.27 o 
  -2  -7   5       23.24       22.88      2.05 o 
  -1  -7   5        7.57        9.71      1.45 o 
   0  -7   5       14.61       16.75      1.70 o 
   1  -7   5       50.17       45.72      2.71 o 
   2  -7   5        5.96        8.31      1.65 o 
   3  -7   5       14.20       11.06      2.00 o 
   4  -7   5        4.38        6.72      1.42 o 
   5  -7   5        4.16        6.04      1.49 o 
   6  -7   5       15.18       19.36      3.17 o 
  -6  -6   5        1.07        4.41      2.44 o 
  -5  -6   5       38.72       38.69      5.31 o 
  -4  -6   5      371.10      369.18     12.94 o 
  -3  -6   5      303.16      299.38      6.66 o 
  -2  -6   5      242.44      253.32     16.16 o 
  -1  -6   5       42.03       36.76      3.76 o 
   0  -6   5       88.66       93.88     13.47 o 
   1  -6   5       57.92       59.25     11.66 o 
   2  -6   5      220.37      211.12     24.33 o 
   3  -6   5       16.83       17.01      1.81 o 
   4  -6   5        6.06        9.61      1.60 o 
   5  -6   5       22.28       22.74      3.01 o 
   6  -6   5        1.37        0.40      1.26 o 
  -6  -5   5        0.12        0.00      1.43 o 
  -5  -5   5       52.54       51.16      5.19 o 
  -4  -5   5      222.73      222.63      9.78 o 
  -3  -5   5        0.65        0.83      0.72 o 
  -2  -5   5      112.54      122.27      3.55 o 
  -1  -5   5      169.32      162.52      5.84 o 
   0  -5   5       21.51       14.69      2.80 o 
   1  -5   5       89.90       78.99      6.03 o 
   2  -5   5      365.54      345.49      9.71 o 
   3  -5   5       55.56       54.32      2.59 o 
   4  -5   5       13.92       16.60      2.38 o 
   5  -5   5       58.43       57.78      4.00 o 
   6  -5   5        7.35        9.52      2.24 o 
  -7  -4   5        0.08        2.62      2.21 o 
  -6  -4   5        1.37        3.46      1.91 o 
  -5  -4   5       14.51       14.61      3.40 o 
  -4  -4   5       12.90       12.70      2.92 o 
  -3  -4   5       57.99       62.64      2.64 o 
  -2  -4   5       98.43      118.19      6.53 o 
  -1  -4   5      137.45      119.34     11.78 o 
   0  -4   5      775.72      874.58    147.47 o 
   1  -4   5      803.66      969.13     24.80 o 
   2  -4   5       31.72       33.01      4.03 o 
   3  -4   5      171.80      165.05     11.51 o 
   4  -4   5       40.56       41.33      3.10 o 
   5  -4   5        0.03        0.48      0.85 o 
   6  -4   5        3.33        4.23      2.47 o 
  -7  -3   5        0.34        0.00      1.67 o 
  -6  -3   5        1.32        0.00      1.37 o 
  -5  -3   5        6.35        7.21      2.50 o 
  -4  -3   5       14.90       18.39      1.83 o 
  -3  -3   5      386.88      437.97      6.37 o 
  -2  -3   5        4.12        6.90      0.75 o 
  -1  -3   5      877.08      887.17    139.69 o 
   0  -3   5        2.59        1.71      0.42 o 
   1  -3   5      270.27      290.06     21.25 o 
   2  -3   5      190.83      193.49      8.16 o 
   3  -3   5        1.88        2.36      0.94 o 
   4  -3   5        0.37        1.37      0.95 o 
   5  -3   5        1.80        2.03      1.12 o 
   6  -3   5        5.07        5.95      1.92 o 
  -7  -2   5        1.45        2.86      2.15 o 
  -6  -2   5       30.77       35.89      5.13 o 
  -5  -2   5        2.53        0.89      1.49 o 
  -4  -2   5       40.24       33.42      2.13 o 
  -3  -2   5        7.69       10.58      1.10 o 
  -2  -2   5      364.03      490.57     10.61 o 
  -1  -2   5      329.33      388.49      8.76 o 
   0  -2   5      452.13      394.34     80.00 o 
   1  -2   5       14.58       17.16      1.91 o 
   2  -2   5        0.39        0.19      0.40 o 
   3  -2   5      245.53      221.53     20.78 o 
   4  -2   5       26.92       29.42      2.76 o 
   5  -2   5        0.00        1.29      0.96 o 
   6  -2   5        1.52        3.18      1.48 o 
  -7  -1   5       11.99       12.70      3.58 o 
  -6  -1   5        1.20        0.42      1.37 o 
  -5  -1   5       28.36       25.08      2.77 o 
  -4  -1   5       18.27       17.83      1.97 o 
  -3  -1   5      348.13      343.98     28.95 o 
  -2  -1   5       19.16       21.28      2.27 o 
  -1  -1   5      250.99      288.99      7.09 o 
   0  -1   5      152.39      145.95      7.70 o 
   1  -1   5      201.63      166.37     41.14 o 
   2  -1   5        3.44        4.16      0.80 o 
   3  -1   5       95.44       94.21      4.02 o 
   4  -1   5      112.24      112.86      4.97 o 
   5  -1   5        3.85        6.35      1.76 o 
   6  -1   5        0.76        1.91      1.44 o 
  -7   0   5       17.56       24.86      4.77 o 
  -6   0   5       11.23       10.55      2.92 o 
  -5   0   5        3.70        3.06      1.09 o 
  -4   0   5       30.14       32.54      2.05 o 
  -3   0   5      728.15      724.30     29.94 o 
  -2   0   5      232.57      255.82     28.11 o 
  -1   0   5       69.28       71.35      4.21 o 
   0   0   5      180.05      181.06      8.90 o 
   1   0   5       76.70       69.59      3.83 o 
   2   0   5        0.02        0.72      0.48 o 
   3   0   5      265.70      265.44      6.73 o 
   4   0   5       37.82       38.67      3.43 o 
   5   0   5        0.00        1.24      1.12 o 
   6   0   5        7.67        7.81      2.16 o 
  -7   1   5        1.64        2.27      1.97 o 
  -6   1   5        1.01        1.69      1.13 o 
  -5   1   5       12.75       13.20      1.86 o 
  -4   1   5      220.00      181.83      3.73 o 
  -3   1   5      568.76      552.49     60.52 o 
  -2   1   5      333.27      387.38     33.15 o 
  -1   1   5      470.58      578.67     22.62 o 
   0   1   5      896.71      995.36     43.66 o 
   1   1   5      139.38      134.91      3.06 o 
   2   1   5       37.14       35.86      1.85 o 
   3   1   5        4.08        6.51      1.58 o 
   4   1   5        8.21        7.77      2.77 o 
   5   1   5       14.79       17.66      3.31 o 
   6   1   5        0.31        1.40      1.49 o 
  -6   2   5       55.65       60.93      5.01 o 
  -5   2   5       26.23       24.03      2.15 o 
  -4   2   5       40.32       37.95      4.56 o 
  -3   2   5       69.14       86.25      6.89 o 
  -2   2   5      266.53      290.16      7.04 o 
  -1   2   5      233.44      295.03     13.07 o 
   0   2   5      135.38      146.67     11.05 o 
   1   2   5       36.98       31.35      2.29 o 
   2   2   5       23.75       22.14      1.64 o 
   3   2   5        2.75        2.81      1.10 o 
   4   2   5       10.78       13.52      2.19 o 
   5   2   5        8.13       10.32      2.31 o 
   6   2   5        7.53       10.35      2.45 o 
  -7   3   5        8.80       14.25      3.52 o 
  -6   3   5        0.06        0.62      0.74 o 
  -5   3   5      175.31      171.47      4.38 o 
  -4   3   5      107.35      104.31      7.12 o 
  -3   3   5      163.68      165.32      8.20 o 
  -2   3   5        1.97        1.52      0.45 o 
  -1   3   5       66.06       53.97     20.67 o 
   0   3   5      382.81      385.35      5.20 o 
   1   3   5      384.75      376.92     14.17 o 
   2   3   5      173.40      165.26      6.25 o 
   3   3   5        0.03        0.11      0.74 o 
   4   3   5        4.04        4.40      1.47 o 
   5   3   5        3.18        6.80      2.86 o 
  -7   4   5        0.11        0.00      1.37 o 
  -6   4   5       17.63       17.85      1.98 o 
  -5   4   5      103.28       39.08     43.26 o 
  -3   4   5        0.05        0.50      0.41 o 
  -2   4   5       87.81       81.87      2.50 o 
  -1   4   5       34.43       37.56      2.32 o 
   0   4   5      607.91      673.06      9.86 o 
   1   4   5      126.05      130.44      4.72 o 
   2   4   5      836.43      804.35     17.77 o 
   3   4   5       40.90       38.22      4.47 o 
   4   4   5        0.14        0.00      1.25 o 
   5   4   5        4.40        2.98      2.44 o 
  -7   5   5        0.78        2.04      1.11 o 
  -6   5   5        2.47        2.33      1.73 o 
  -5   5   5       35.76       37.36      2.23 o 
  -4   5   5       15.76       19.17      1.65 o 
  -3   5   5      119.31      108.99      4.26 o 
  -2   5   5       98.01       86.87      6.83 o 
  -1   5   5       66.78       69.27      4.44 o 
   0   5   5       82.82       81.94      3.75 o 
   1   5   5       31.99       31.91      2.76 o 
   2   5   5      194.80      202.71      9.54 o 
   3   5   5        0.33        2.09      1.73 o 
   4   5   5        0.54        1.49      1.91 o 
   5   5   5        0.36        0.00      1.79 o 
  -7   6   5        9.76       14.62      2.68 o 
  -6   6   5        6.52        7.63      2.68 o 
  -5   6   5      439.91      456.37     37.71 o 
  -4   6   5      464.65      473.52     36.70 o 
  -3   6   5       15.86       16.04      2.02 o 
  -2   6   5        9.38       10.67      1.73 o 
  -1   6   5      353.88      359.92     12.79 o 
   0   6   5       35.09       31.75      2.59 o 
   1   6   5       97.54       90.47      6.26 o 
   2   6   5       17.12       17.11      3.76 o 
   3   6   5       13.08       14.43      3.76 o 
   4   6   5        0.04        0.00      1.85 o 
  -7   7   5        4.42        6.65      2.15 o 
  -6   7   5        1.93        4.11      2.03 o 
  -5   7   5      108.02       94.14      6.74 o 
  -4   7   5        5.38        8.29      1.70 o 
  -3   7   5       78.32       87.94      7.99 o 
  -2   7   5        6.64        5.75      1.50 o 
  -1   7   5       97.32       94.06      4.32 o 
   0   7   5       22.74       22.87      2.70 o 
   1   7   5        0.07        0.29      0.95 o 
   2   7   5       15.96       19.38      4.05 o 
   3   7   5        0.14        0.12      1.85 o 
   4   7   5        7.45       11.57      3.94 o 
  -7   8   5       11.40       15.80      4.23 o 
  -6   8   5       14.92       12.16      3.40 o 
  -5   8   5       33.60       26.89      4.41 o 
  -4   8   5       22.62       25.85      3.34 o 
  -3   8   5        0.05        0.18      0.84 o 
  -2   8   5        0.42        0.19      0.86 o 
  -1   8   5       54.93       60.53      3.75 o 
   0   8   5        0.03        0.85      1.25 o 
   1   8   5        7.90        8.53      2.86 o 
   2   8   5        1.47        3.52      2.27 o 
   3   8   5        0.10        0.72      2.03 o 
  -6   9   5        1.39        2.62      2.03 o 
  -5   9   5       23.81       19.91      4.23 o 
  -4   9   5       16.54       15.62      3.64 o 
  -3   9   5       26.05       28.78      3.01 o 
  -2   9   5       82.09       79.91      7.01 o 
  -1   9   5       46.08       42.47      3.33 o 
   0   9   5       88.29       79.48      5.99 o 
   1   9   5        5.10        4.53      2.21 o 
   2   9   5        6.39        8.47      3.28 o 
  -6  10   5        1.56        4.47      2.56 o 
  -5  10   5       12.91       16.93      4.05 o 
  -4  10   5       33.10       32.79      5.07 o 
  -3  10   5       30.10       33.15      5.01 o 
  -2  10   5        0.07        0.27      1.19 o 
  -1  10   5        1.72        1.00      1.21 o 
   0  10   5       10.22       11.63      3.58 o 
   1  10   5       15.57       12.82      3.82 o 
   2  10   5        5.36        2.15      2.21 o 
  -5  11   5        1.55        3.58      2.62 o 
  -4  11   5        2.63        2.68      2.15 o 
  -3  11   5        0.47        0.66      1.49 o 
  -2  11   5       18.76       17.84      2.91 o 
  -1  11   5        2.06        3.00      1.52 o 
   0  11   5        1.86        2.74      2.21 o 
   1  11   5        1.39        1.19      2.21 o 
  -4  12   5        1.07        0.00      1.67 o 
  -3  12   5        4.51        9.60      3.22 o 
  -2  12   5       12.67       17.11      4.41 o 
  -1  12   5        1.20        1.85      2.33 o 
   2 -13   6        3.96        4.17      1.76 o 
   3 -13   6       11.07       15.64      4.92 o 
  -2 -12   6        0.06        0.95      1.79 o 
  -1 -12   6        2.90        3.76      2.38 o 
   0 -12   6        0.93        2.44      1.97 o 
   1 -12   6        3.46        3.44      1.56 o 
   2 -12   6        0.27        0.89      1.13 o 
   3 -12   6       15.17       17.58      2.88 o 
   4 -12   6       28.91       32.09      3.73 o 
  -3 -11   6        0.00        0.12      1.73 o 
  -2 -11   6        6.06        5.84      2.38 o 
  -1 -11   6        1.43        0.72      1.49 o 
   0 -11   6       10.35       14.73      3.46 o 
   1 -11   6      117.12      109.16      7.72 o 
   2 -11   6        0.61        0.40      0.91 o 
   3 -11   6        4.77        9.90      2.89 o 
   4 -11   6       20.37       22.30      3.20 o 
  -4 -10   6       18.67       18.78      4.17 o 
  -3 -10   6       42.09       48.83      5.37 o 
  -2 -10   6      118.31      111.91      7.51 o 
  -1 -10   6        0.03        0.00      1.37 o 
   0 -10   6        8.38        9.14      2.06 o 
   1 -10   6       44.18       39.52      4.62 o 
   2 -10   6       43.77       40.43      3.18 o 
   3 -10   6        7.98        9.02      2.04 o 
   4 -10   6        1.47        2.95      1.53 o 
   5 -10   6        3.44        4.37      1.49 o 
  -5  -9   6        0.00        0.00      2.03 o 
  -4  -9   6        2.49        6.50      2.74 o 
  -3  -9   6      158.83      161.99      9.06 o 
  -2  -9   6       40.52       33.63      4.11 o 
  -1  -9   6       11.46       14.61      3.22 o 
   0  -9   6        9.12        7.36      1.56 o 
   1  -9   6       40.50       36.18      3.28 o 
   2  -9   6       15.31       16.60      2.34 o 
   3  -9   6       11.24       14.37      2.36 o 
   4  -9   6        0.43        0.72      0.89 o 
   5  -9   6        9.44       11.19      1.99 o 
  -5  -8   6        6.86        9.48      3.28 o 
  -4  -8   6        5.06        9.48      3.10 o 
  -3  -8   6        6.75        4.89      2.21 o 
  -2  -8   6      129.27      128.78      7.39 o 
  -1  -8   6        5.67        5.25      1.29 o 
   0  -8   6        1.19        0.57      0.74 o 
   1  -8   6      179.15      161.36     19.76 o 
   2  -8   6      105.73       97.01     11.72 o 
   3  -8   6       92.45       73.37      6.11 o 
   4  -8   6        2.80        2.99      1.11 o 
   5  -8   6       21.39       22.67      2.60 o 
  -6  -7   6        0.95        1.37      2.15 o 
  -5  -7   6        2.39        7.63      2.80 o 
  -4  -7   6       79.84       71.25      6.14 o 
  -3  -7   6      123.16      124.85      7.51 o 
  -2  -7   6      170.70      179.10      8.41 o 
  -1  -7   6       27.65       26.09      1.98 o 
   0  -7   6       35.84       33.87      3.58 o 
   1  -7   6      246.25      230.25     27.40 o 
   2  -7   6     1443.40     1290.33    249.49 o 
   3  -7   6        5.35        4.92      1.21 o 
   4  -7   6       76.37       76.71      3.62 o 
   5  -7   6        2.63        2.81      1.46 o 
   6  -7   6        8.91        9.06      2.40 o 
  -6  -6   6        0.00        1.37      2.03 o 
  -5  -6   6       23.94       23.25      4.41 o 
  -4  -6   6       24.70       30.53      4.59 o 
  -3  -6   6       15.18       14.67      3.22 o 
  -2  -6   6      345.29      361.84     11.39 o 
  -1  -6   6      144.85      131.74      3.82 o 
   0  -6   6       84.33       77.63     11.81 o 
   1  -6   6       56.22       51.03      5.49 o 
   2  -6   6       20.71       20.96      1.81 o 
   3  -6   6       22.81       23.52      2.13 o 
   4  -6   6       49.31       54.47      5.84 o 
   5  -6   6        0.08        0.79      0.89 o 
   6  -6   6        0.71        0.31      1.25 o 
  -6  -5   6        2.00        2.44      2.09 o 
  -5  -5   6       45.51       51.04      5.37 o 
  -4  -5   6      180.77      168.13      8.76 o 
  -3  -5   6       24.50       28.80      3.88 o 
  -2  -5   6        1.65        0.72      1.07 o 
  -1  -5   6       75.69       70.44      6.53 o 
   0  -5   6       94.10       82.45     10.91 o 
   1  -5   6       28.74       28.52      1.72 o 
   2  -5   6        9.74       10.48      1.35 o 
   3  -5   6       42.75       37.70      2.44 o 
   4  -5   6       43.83       42.29      3.27 o 
   5  -5   6        8.11        6.73      2.30 o 
   6  -5   6        0.66        0.80      1.41 o 
  -7  -4   6        1.39        0.83      1.91 o 
  -6  -4   6        0.74        2.92      1.97 o 
  -5  -4   6        5.98        5.90      2.33 o 
  -4  -4   6      124.58      115.37      7.04 o 
  -3  -4   6      333.86      332.57     10.79 o 
  -2  -4   6       50.71       51.69      4.11 o 
  -1  -4   6       29.42       26.79      2.62 o 
   0  -4   6        1.85        4.14      0.66 o 
   1  -4   6       75.79       71.76      5.01 o 
   2  -4   6        0.46        0.32      0.62 o 
   3  -4   6        1.71        2.47      1.06 o 
   4  -4   6       48.49       55.85      3.70 o 
   5  -4   6        0.28        1.51      1.15 o 
   6  -4   6        7.49        7.95      2.10 o 
  -7  -3   6        7.39       12.16      3.76 o 
  -6  -3   6        0.56        1.79      1.55 o 
  -5  -3   6        3.73        2.62      1.61 o 
  -4  -3   6       12.66       17.11      3.16 o 
  -3  -3   6        3.51        6.32      1.91 o 
  -2  -3   6       95.34      110.24      5.60 o 
  -1  -3   6      329.25      412.52     10.20 o 
   0  -3   6       90.92       78.87      6.51 o 
   1  -3   6       63.95       72.74      3.78 o 
   2  -3   6       34.19       29.32      1.62 o 
   3  -3   6      103.52       99.02      4.34 o 
   4  -3   6      100.07      104.00      4.95 o 
   5  -3   6        2.89        5.74      1.73 o 
   6  -3   6        0.09        0.70      1.22 o 
  -7  -2   6        0.24        0.12      1.19 o 
  -6  -2   6        4.94        5.49      2.38 o 
  -5  -2   6        8.20        7.69      2.50 o 
  -4  -2   6       61.42       68.51      5.13 o 
  -3  -2   6       37.67       44.18      3.76 o 
  -2  -2   6      545.46      648.03     12.82 o 
  -1  -2   6      141.93      156.63      6.02 o 
   0  -2   6      332.57      254.00    123.68 o 
   1  -2   6       26.97       25.02      1.66 o 
   2  -2   6      130.12      124.75      4.01 o 
   3  -2   6       19.35       17.74      2.19 o 
   4  -2   6        0.93        0.92      0.97 o 
   5  -2   6        5.39        7.28      1.87 o 
   6  -2   6        0.00        0.90      1.30 o 
  -7  -1   6        4.08        3.40      2.27 o 
  -6  -1   6       17.89       15.80      3.76 o 
  -5  -1   6       60.72       61.29      5.25 o 
  -4  -1   6        4.79        4.11      1.73 o 
  -3  -1   6      241.89      205.17     11.15 o 
  -2  -1   6      193.47      224.53      7.27 o 
  -1  -1   6        5.63        5.76      0.60 o 
   0  -1   6      210.12      229.57      9.99 o 
   1  -1   6      363.21      209.93    112.09 o 
   2  -1   6       69.14       70.07      2.74 o 
   3  -1   6        0.62        0.76      0.79 o 
   4  -1   6       56.99       56.07      3.66 o 
   5  -1   6        1.26        3.06      1.32 o 
   6  -1   6        0.13        0.33      1.16 o 
  -7   0   6       16.04       16.69      4.05 o 
  -6   0   6       54.93       47.10      5.01 o 
  -5   0   6       34.88       32.26      3.82 o 
  -4   0   6       29.63       28.44      3.22 o 
  -3   0   6       24.60       20.93      1.06 o 
  -2   0   6      332.38      340.94     35.06 o 
  -1   0   6       47.05       57.58      2.43 o 
   0   0   6       92.33       82.08      2.79 o 
   1   0   6       92.89       91.75      3.30 o 
   2   0   6       84.79       74.27      2.72 o 
   3   0   6       57.66       56.50      3.67 o 
   4   0   6        7.49        7.54      1.79 o 
   5   0   6       20.08       22.14      3.11 o 
   6   0   6        0.35        2.02      1.55 o 
  -7   1   6        0.62        0.66      1.61 o 
  -6   1   6       20.81       30.23      4.53 o 
  -5   1   6       15.31       17.47      3.28 o 
  -4   1   6        5.45        5.12      0.84 o 
  -3   1   6       33.25       38.52      4.05 o 
  -2   1   6     1685.54     1815.58    108.22 o 
  -1   1   6        3.79        5.34      0.70 o 
   0   1   6      350.77      399.61     10.90 o 
   1   1   6      105.95      102.88      4.53 o 
   2   1   6        0.26        0.20      0.52 o 
   3   1   6        0.39        0.00      0.95 o 
   4   1   6       51.57       54.18      3.66 o 
   5   1   6        7.51        9.07      2.15 o 
  -7   2   6        0.01        2.03      1.97 o 
  -6   2   6        0.10        1.31      1.55 o 
  -5   2   6      216.79      210.64      9.00 o 
  -4   2   6       47.78       51.26      3.04 o 
  -3   2   6        0.01        3.09      1.01 o 
  -2   2   6      314.98      320.51     16.21 o 
  -1   2   6        3.21        8.52      0.87 o 
   0   2   6       16.58       13.49      6.90 o 
   1   2   6        0.81        1.43      0.54 o 
   2   2   6       15.06       14.40      1.51 o 
   3   2   6        0.13        0.14      0.73 o 
   4   2   6        0.69        2.15      1.29 o 
   5   2   6       14.71       14.61      4.05 o 
  -7   3   6       12.70       17.65      4.05 o 
  -6   3   6        3.47        3.34      1.97 o 
  -5   3   6       72.49       61.43      5.63 o 
  -4   3   6      215.42      202.08     20.03 o 
  -3   3   6        1.01        0.48      0.46 o 
  -2   3   6        1.79        1.55      0.53 o 
  -1   3   6       73.45       82.54      5.25 o 
   0   3   6       14.27       14.76      1.15 o 
   1   3   6       14.27       13.38      1.32 o 
   2   3   6      142.82      136.86      5.25 o 
   3   3   6        0.04        0.48      1.37 o 
   4   3   6        2.47        0.42      1.55 o 
   5   3   6        0.23        0.48      2.15 o 
  -7   4   6        9.06       12.82      3.64 o 
  -6   4   6        2.91        1.91      1.79 o 
  -5   4   6      192.06      169.72     13.89 o 
  -4   4   6      276.86      266.47     14.60 o 
  -3   4   6       33.30       32.93      2.39 o 
  -2   4   6      281.33      280.02     11.45 o 
  -1   4   6        8.19        8.38      1.61 o 
   0   4   6       66.79       65.35      3.31 o 
   1   4   6        0.01        0.00      0.71 o 
   2   4   6      294.15      292.04     12.46 o 
   3   4   6       10.51       11.63      3.16 o 
   4   4   6       13.67       13.00      3.64 o 
   5   4   6        1.19        5.84      2.80 o 
  -7   5   6        0.54        1.07      1.85 o 
  -6   5   6        1.51        3.58      1.79 o 
  -5   5   6       57.56       49.01     17.77 o 
  -4   5   6        8.43        6.98      3.88 o 
  -3   5   6       21.58       10.30     13.53 o 
  -2   5   6        1.50        1.76      0.84 o 
  -1   5   6      159.96      146.84     10.40 o 
   0   5   6      269.12      246.43      6.72 o 
   1   5   6     1171.36     1353.74    241.88 o 
   2   5   6        0.29        1.25      1.79 o 
   3   5   6       22.06       23.19      4.53 o 
   4   5   6        1.88        1.43      2.21 o 
  -6   6   6        7.44        7.39      2.62 o 
  -5   6   6       62.41       61.47      3.79 o 
  -4   6   6      206.02      204.07     20.27 o 
  -3   6   6       33.62       31.09      2.53 o 
  -2   6   6        2.88        1.78      0.97 o 
  -1   6   6        0.38        2.10      3.10 o 
   0   6   6      141.58      132.99      7.48 o 
   1   6   6       15.32       16.40      2.53 o 
   2   6   6        0.34        0.18      1.49 o 
   3   6   6        4.00        2.44      2.15 o 
   4   6   6        2.04        1.79      2.27 o 
  -6   7   6        0.40        0.78      1.67 o 
  -5   7   6       36.84       43.18      5.96 o 
  -4   7   6      114.66      118.92      9.69 o 
  -3   7   6       60.40       60.72      3.91 o 
  -2   7   6        0.96        1.95      1.09 o 
  -1   7   6       17.48       17.20      2.40 o 
   0   7   6      112.67      112.09      9.03 o 
   1   7   6        5.06        6.77      2.47 o 
   2   7   6        0.06        2.09      1.97 o 
   3   7   6       13.52       13.71      4.05 o 
  -6   8   6        0.23        0.89      1.73 o 
  -5   8   6        0.62        0.24      1.49 o 
  -4   8   6        8.98       12.58      2.21 o 
  -3   8   6       48.15       45.07      4.80 o 
  -2   8   6       10.30       11.95      2.20 o 
  -1   8   6       43.09       44.16      3.37 o 
   0   8   6       66.68       69.33      6.23 o 
   1   8   6        5.41        3.46      1.97 o 
   2   8   6        0.77        0.78      1.85 o 
   3   8   6        0.01        0.00      1.73 o 
  -6   9   6       10.38       18.07      4.23 o 
  -5   9   6       20.80       23.49      4.59 o 
  -4   9   6       19.75       24.12      3.55 o 
  -3   9   6       17.75       16.40      2.59 o 
  -2   9   6       20.83       20.48      2.80 o 
  -1   9   6       11.51       12.76      2.45 o 
   0   9   6       45.36       47.59      3.84 o 
   1   9   6       12.37       16.34      4.11 o 
   2   9   6        2.74        4.65      2.80 o 
  -5  10   6       14.66       16.52      4.17 o 
  -4  10   6        7.69        7.99      2.92 o 
  -3  10   6        3.83        4.46      3.43 o 
  -2  10   6       29.69       34.05      3.63 o 
  -1  10   6       58.16       48.27      3.92 o 
   0  10   6        1.29        3.53      1.66 o 
   1  10   6        0.01        1.49      1.91 o 
  -4  11   6        2.44        5.84      2.74 o 
  -3  11   6        1.70        2.68      2.44 o 
  -2  11   6        4.29        6.42      1.96 o 
  -1  11   6        1.58        2.00      1.45 o 
   0  11   6        2.43        0.60      2.09 o 
   0 -13   7        7.91       13.00      3.88 o 
   1 -13   7        5.35        4.59      2.62 o 
   2 -13   7       17.51       25.16      4.77 o 
  -2 -12   7       21.93       27.49      5.01 o 
  -1 -12   7        1.21        1.61      1.91 o 
   0 -12   7        2.17        4.71      2.62 o 
   1 -12   7       12.93       21.94      4.41 o 
   2 -12   7        2.12        2.62      2.03 o 
   3 -12   7       12.39       12.34      2.53 o 
  -3 -11   7        9.92        9.06      3.04 o 
  -2 -11   7        0.04        0.54      1.73 o 
  -1 -11   7        0.02        0.00      1.25 o 
   0 -11   7        2.98        2.09      1.67 o 
   1 -11   7       17.79       21.46      4.17 o 
   2 -11   7       35.78       39.04      3.52 o 
   3 -11   7       43.55       40.71      3.77 o 
   4 -11   7        1.21        3.36      1.42 o 
  -4 -10   7        6.09        7.45      3.16 o 
  -3 -10   7        4.92        7.15      2.80 o 
  -2 -10   7        1.24        1.13      1.61 o 
  -1 -10   7       16.53       15.62      3.64 o 
   0 -10   7        3.82        3.88      2.15 o 
   1 -10   7       48.59       56.46      5.49 o 
   2 -10   7        4.88        7.69      1.87 o 
   3 -10   7        3.61        2.85      1.43 o 
   4 -10   7        1.11        4.28      1.43 o 
  -5  -9   7        0.05        0.24      1.85 o 
  -4  -9   7        5.46        6.14      2.86 o 
  -3  -9   7       85.05       81.26      6.74 o 
  -2  -9   7      117.06      114.53      7.57 o 
  -1  -9   7       79.75       74.23      6.02 o 
   0  -9   7       38.89       39.29      4.41 o 
   1  -9   7       12.44       12.85      2.14 o 
   2  -9   7       41.76       39.46      5.19 o 
   3  -9   7      113.90      106.36      7.75 o 
   4  -9   7       11.37       10.30      1.83 o 
   5  -9   7        1.46        1.61      1.17 o 
  -5  -8   7        8.93       14.91      4.11 o 
  -4  -8   7        3.81        4.35      2.38 o 
  -3  -8   7       22.12       19.02      3.88 o 
  -2  -8   7      110.19      101.71      6.92 o 
  -1  -8   7      165.27      171.17      8.65 o 
   0  -8   7       69.18       76.20      5.84 o 
   1  -8   7       12.31       13.52      1.99 o 
   2  -8   7        0.26        0.01      0.80 o 
   3  -8   7        0.14        0.44      0.77 o 
   4  -8   7        0.82        1.51      0.97 o 
   5  -8   7        1.47        1.89      1.54 o 
  -6  -7   7        0.82        0.00      1.97 o 
  -5  -7   7        2.75        2.74      2.27 o 
  -4  -7   7       13.17       10.67      3.10 o 
  -3  -7   7        1.90        2.62      1.67 o 
  -2  -7   7        0.64        1.55      1.55 o 
  -1  -7   7       44.34       45.37      4.47 o 
   0  -7   7       61.33       48.79      6.35 o 
   1  -7   7       16.39       16.73      2.50 o 
   2  -7   7      197.29      198.72      9.42 o 
   3  -7   7        2.71        2.73      1.05 o 
   4  -7   7        8.44       10.34      2.14 o 
   5  -7   7        3.59        3.84      1.70 o 
  -6  -6   7        0.02        0.83      1.79 o 
  -5  -6   7        0.89        0.00      1.19 o 
  -4  -6   7        0.09        0.00      1.25 o 
  -3  -6   7        0.19        0.12      1.37 o 
  -2  -6   7      357.32      347.36     11.63 o 
  -1  -6   7      151.25      155.20      7.57 o 
   0  -6   7      119.29      103.91     14.28 o 
   1  -6   7      161.56      175.53      8.23 o 
   2  -6   7       65.55       17.80     20.17 o 
   3  -6   7      150.56      146.09      8.04 o 
   4  -6   7        6.79        6.54      1.72 o 
   5  -6   7       26.55       30.10      3.59 o 
  -6  -5   7        0.29        3.34      2.27 o 
  -5  -5   7       14.44       15.26      3.64 o 
  -4  -5   7       98.44       96.71      6.86 o 
  -3  -5   7      131.63      133.02      7.39 o 
  -2  -5   7       21.15       26.29      3.58 o 
  -1  -5   7      635.61      673.13     15.02 o 
   0  -5   7       83.80       76.92      2.81 o 
   1  -5   7       34.43       31.10      1.75 o 
   2  -5   7       41.81       18.37     23.52 o 
   3  -5   7       27.73       28.81      3.43 o 
   4  -5   7        0.20        0.31      0.90 o 
   5  -5   7       15.94       19.27      2.95 o 
  -7  -4   7        8.69        9.90      3.70 o 
  -6  -4   7        3.90        6.74      2.80 o 
  -5  -4   7       65.85       53.24      5.43 o 
  -4  -4   7      244.11      255.96     10.61 o 
  -3  -4   7      485.37      510.06     13.83 o 
  -2  -4   7       61.37       61.41      4.65 o 
  -1  -4   7       62.17       68.98      4.71 o 
   0  -4   7      263.72      262.42     14.54 o 
   1  -4   7        0.38        0.16      0.44 o 
   2  -4   7       33.77       37.44      3.94 o 
   3  -4   7       25.43       22.04      2.68 o 
   4  -4   7        9.19        8.51      1.83 o 
   5  -4   7       15.42       17.22      2.88 o 
  -7  -3   7        2.60        3.76      2.09 o 
  -6  -3   7        0.69        0.18      1.31 o 
  -5  -3   7       19.48       16.04      3.52 o 
  -4  -3   7        1.35        1.67      1.31 o 
  -3  -3   7       80.47       75.18      5.25 o 
  -2  -3   7      146.33      157.34      6.98 o 
  -1  -3   7       25.48       36.37      3.34 o 
   0  -3   7        6.27        6.21      0.84 o 
   1  -3   7       63.86       72.00      4.46 o 
   2  -3   7      235.60      225.05     20.76 o 
   3  -3   7        0.08        1.03      0.90 o 
   4  -3   7        1.16        1.64      1.05 o 
   5  -3   7       24.96       30.61      3.53 o 
  -7  -2   7        1.02        2.74      1.85 o 
  -6  -2   7        5.29        4.65      2.38 o 
  -5  -2   7        0.37        0.00      1.25 o 
  -4  -2   7        0.97        0.89      1.13 o 
  -3  -2   7       99.55       93.13      5.60 o 
  -2  -2   7      102.54      113.58      5.66 o 
  -1  -2   7       53.58       62.36      4.05 o 
   0  -2   7      975.44     1053.71    100.07 o 
   1  -2   7       46.09       40.78      1.88 o 
   2  -2   7       81.50       74.51      3.31 o 
   3  -2   7        5.62        7.26      1.59 o 
   4  -2   7        1.63        2.05      1.11 o 
   5  -2   7       11.91       13.65      2.59 o 
  -7  -1   7        9.33        9.30      3.28 o 
  -6  -1   7        1.76        3.52      2.09 o 
  -5  -1   7       18.05       15.44      3.40 o 
  -4  -1   7        2.08        1.97      1.31 o 
  -3  -1   7       19.50       19.62      2.86 o 
  -2  -1   7       39.03       44.48      3.46 o 
  -1  -1   7      798.56      895.59     30.36 o 
   0  -1   7        2.01        2.77      0.65 o 
   1  -1   7       30.46       25.97      3.82 o 
   2  -1   7       54.80       53.20      2.40 o 
   3  -1   7        3.89        4.26      1.33 o 
   4  -1   7       13.07       13.99      2.36 o 
   5  -1   7        2.58        0.60      1.24 o 
  -7   0   7        0.11        0.30      1.43 o 
  -6   0   7       22.70       28.80      4.59 o 
  -5   0   7        3.75        3.34      1.67 o 
  -4   0   7        0.60        0.30      0.95 o 
  -3   0   7       14.58       18.42      2.68 o 
  -2   0   7      549.71      640.99     12.28 o 
  -1   0   7       47.67       44.17      1.66 o 
   0   0   7        2.38        2.48      0.64 o 
   1   0   7       64.23       59.59      4.20 o 
   2   0   7      113.89      107.69      3.44 o 
   3   0   7       45.41       42.32      3.02 o 
   4   0   7        5.28        6.36      1.76 o 
   5   0   7        3.45        7.03      1.98 o 
  -7   1   7        0.65        0.18      1.55 o 
  -6   1   7       74.61       62.54      5.72 o 
  -5   1   7       48.25       38.34      4.11 o 
  -4   1   7       12.22       14.73      2.74 o 
  -3   1   7       57.66       55.69      3.88 o 
  -2   1   7       90.84       89.43      4.58 o 
  -1   1   7       12.29       12.20      1.07 o 
   0   1   7       40.23       39.86      1.82 o 
   1   1   7        2.83        2.92      0.80 o 
   2   1   7        0.05        0.17      0.63 o 
   3   1   7        7.97       10.64      1.92 o 
   4   1   7       16.19       18.26      3.49 o 
   5   1   7        9.28        8.11      2.15 o 
  -7   2   7        0.13        1.37      1.73 o 
  -6   2   7       13.75       17.05      3.70 o 
  -5   2   7        8.78       13.41      2.98 o 
  -4   2   7       41.16       39.59      3.76 o 
  -3   2   7       44.40       52.03      2.33 o 
  -2   2   7      348.51      368.49     17.83 o 
  -1   2   7      662.44      770.35     29.13 o 
   0   2   7        0.17        0.51      0.48 o 
   1   2   7       22.43       22.15      1.58 o 
   2   2   7      131.19      125.59      8.03 o 
   3   2   7        0.08        0.24      1.49 o 
   4   2   7        9.91        8.35      3.04 o 
   5   2   7        2.48        1.73      2.33 o 
  -7   3   7        2.51        4.59      2.27 o 
  -6   3   7       13.71       21.58      3.88 o 
  -5   3   7      109.10      111.43      6.56 o 
  -4   3   7      441.63      441.27     13.83 o 
  -3   3   7      110.43      110.04      5.01 o 
  -2   3   7       14.46       20.54      1.38 o 
  -1   3   7       62.91       66.52      3.14 o 
   0   3   7      136.63      134.60      4.68 o 
   1   3   7      172.98      162.94      5.54 o 
   2   3   7       78.97       77.25      5.13 o 
   3   3   7        0.23        0.00      1.49 o 
   4   3   7        0.88        1.31      2.09 o 
  -7   4   7        1.08        1.79      1.91 o 
  -6   4   7        1.19        0.00      1.43 o 
  -5   4   7       67.77       65.61      3.74 o 
  -4   4   7       79.80       76.16      3.69 o 
  -3   4   7      148.76      147.63      8.53 o 
  -2   4   7       32.34       39.83      2.71 o 
  -1   4   7        9.84        2.81      5.19 o 
   0   4   7       22.81       19.65      2.27 o 
   1   4   7      103.88       90.00      7.60 o 
   2   4   7       18.58       19.51      2.72 o 
   3   4   7       32.64       36.67      5.31 o 
   4   4   7        1.00        0.72      1.85 o 
  -6   5   7       11.65       18.60      3.94 o 
  -5   5   7        2.94        5.01      2.21 o 
  -4   5   7      277.52      243.45     31.99 o 
  -3   5   7       32.72       31.89      2.45 o 
  -2   5   7       44.17       17.46     22.36 o 
  -1   5   7       22.11       22.54      2.50 o 
   0   5   7        0.38        1.13      1.03 o 
   1   5   7      102.28       92.90      8.44 o 
   2   5   7       23.16       23.06      3.05 o 
   3   5   7       59.82       50.68      5.72 o 
   4   5   7        0.54        1.55      2.44 o 
  -6   6   7        1.81        0.36      1.55 o 
  -5   6   7        0.03        1.43      1.67 o 
  -4   6   7       96.11      106.60      6.98 o 
  -3   6   7       14.75        9.26      3.22 o 
  -2   6   7       13.93       15.89      2.22 o 
  -1   6   7        0.72        1.14      1.01 o 
   0   6   7       34.62       34.83      2.96 o 
   1   6   7       19.19       20.63      2.84 o 
   2   6   7      194.94      157.70      9.60 o 
   3   6   7       27.44       36.43      5.78 o 
  -5   7   7       32.49       38.39      5.49 o 
  -4   7   7      183.10      174.64     21.05 o 
  -3   7   7      174.13      172.12      7.84 o 
  -2   7   7       20.81       20.73      2.98 o 
  -1   7   7        1.24        1.58      1.12 o 
   0   7   7        8.95       11.63      2.23 o 
   1   7   7       26.18       18.01      2.83 o 
   2   7   7       39.77       43.70      6.02 o 
   3   7   7        0.34        0.00      2.21 o 
  -5   8   7       21.71       23.52      3.01 o 
  -4   8   7      150.71      157.88     11.03 o 
  -3   8   7       10.52       13.38      2.38 o 
  -2   8   7        4.97        7.50      1.86 o 
  -1   8   7       37.75       40.62      3.36 o 
   0   8   7        0.21        0.00      0.93 o 
   1   8   7        3.32        4.72      1.73 o 
   2   8   7        0.57        1.55      2.27 o 
  -5   9   7        4.32        0.60      1.73 o 
  -4   9   7        1.42        1.70      1.30 o 
  -3   9   7        1.90        3.03      1.94 o 
  -2   9   7       12.23       12.59      2.95 o 
  -1   9   7        4.75        4.47      2.00 o 
   0   9   7       14.13       15.92      2.82 o 
   1   9   7        0.77        2.27      2.09 o 
  -5  10   7        8.26       10.97      3.64 o 
  -4  10   7        7.10        4.95      2.62 o 
  -3  10   7        4.85        6.88      2.65 o 
  -2  10   7       22.03       25.54      3.38 o 
  -1  10   7       50.96       43.81      4.02 o 
   0  10   7        1.56        1.27      1.35 o 
  -3  11   7        0.00        1.91      2.27 o 
  -2  11   7        6.76        5.74      1.92 o 
   0 -13   8        0.82        3.22      2.62 o 
   1 -13   8        0.10        1.85      1.97 o 
  -2 -12   8        8.31        5.84      2.92 o 
  -1 -12   8        0.67        0.00      1.91 o 
   0 -12   8        5.26        9.78      3.34 o 
   1 -12   8        6.08        9.54      3.46 o 
   2 -12   8       17.13       20.09      4.41 o 
  -3 -11   8        0.72        3.46      2.44 o 
  -2 -11   8       51.20       61.65      6.32 o 
  -1 -11   8       40.85       49.84      5.60 o 
   0 -11   8        0.36        1.13      1.61 o 
   1 -11   8        0.05        0.00      1.43 o 
   2 -11   8        6.72        6.02      2.74 o 
   3 -11   8        2.75        5.25      2.44 o 
  -4 -10   8        0.62        1.61      2.03 o 
  -3 -10   8        0.84        3.10      2.21 o 
  -2 -10   8        2.38        7.57      2.86 o 
  -1 -10   8        0.95        2.03      1.85 o 
   0 -10   8        7.24       12.40      3.34 o 
   1 -10   8        0.20        0.00      1.07 o 
   2 -10   8       56.64       58.37      5.90 o 
   3 -10   8       59.39       52.86      3.24 o 
   4 -10   8       43.25       45.45      3.34 o 
  -4  -9   8        7.64        4.71      2.56 o 
  -3  -9   8        4.54        5.49      2.62 o 
  -2  -9   8       12.89       11.98      3.28 o 
  -1  -9   8      102.14       94.56      6.98 o 
   0  -9   8        1.53        1.61      1.61 o 
   1  -9   8       44.40       41.97      4.77 o 
   2  -9   8        9.38        7.45      2.74 o 
   3  -9   8        1.45        2.07      1.01 o 
   4  -9   8        0.70        1.08      1.08 o 
  -5  -8   8        4.59        7.69      2.92 o 
  -4  -8   8        1.65        0.06      1.61 o 
  -3  -8   8        0.57        0.00      1.43 o 
  -2  -8   8       42.68       38.04      4.47 o 
  -1  -8   8       17.91       15.02      3.52 o 
   0  -8   8       15.33       16.52      3.52 o 
   1  -8   8       89.39       85.02      6.56 o 
   2  -8   8        0.07        0.00      0.70 o 
   3  -8   8       11.70       14.42      2.01 o 
   4  -8   8       22.73       20.58      2.99 o 
   5  -8   8        1.07        2.91      1.56 o 
  -5  -7   8        2.59        7.04      2.86 o 
  -4  -7   8       51.54       54.73      5.72 o 
  -3  -7   8       31.06       31.06      4.59 o 
  -2  -7   8       90.06       81.03      6.14 o 
  -1  -7   8       17.70       24.92      3.94 o 
   0  -7   8       95.02      106.19      6.92 o 
   1  -7   8        5.07        7.51      2.50 o 
   2  -7   8       38.35       35.03      2.31 o 
   3  -7   8        2.26        3.04      1.10 o 
   4  -7   8        1.94        0.81      1.09 o 
   5  -7   8        2.88        5.36      1.97 o 
  -6  -6   8       17.01       18.12      4.71 o 
  -5  -6   8        0.07        0.00      1.55 o 
  -4  -6   8       14.55       20.15      4.05 o 
  -3  -6   8       18.00       20.51      3.76 o 
  -2  -6   8      126.88      112.98      6.98 o 
  -1  -6   8       80.17       81.38      5.90 o 
   0  -6   8       14.73       13.65      3.04 o 
   1  -6   8      331.42      360.77     12.34 o 
   2  -6   8       34.60       31.76      2.65 o 
   3  -6   8      209.98      207.68     15.17 o 
   4  -6   8        0.00        0.93      1.06 o 
   5  -6   8       36.98       42.79      4.35 o 
  -6  -5   8        1.32        2.09      2.15 o 
  -5  -5   8        0.44        0.48      1.25 o 
  -4  -5   8        8.27       11.27      3.10 o 
  -3  -5   8       37.51       34.16      3.99 o 
  -2  -5   8      191.87      181.37      8.53 o 
  -1  -5   8       13.04       20.69      3.34 o 
   0  -5   8       21.80       21.89      2.00 o 
   1  -5   8      125.28      118.32     20.96 o 
   2  -5   8      227.72      206.99     31.36 o 
   3  -5   8       10.87       10.58      2.11 o 
   4  -5   8        9.79       10.04      2.13 o 
   5  -5   8        0.95        2.07      1.15 o 
  -6  -4   8        3.83        3.76      2.27 o 
  -5  -4   8        0.31        0.83      1.43 o 
  -4  -4   8      255.07      258.10     10.97 o 
  -3  -4   8      131.60      136.06      7.57 o 
  -2  -4   8       80.42       79.95      5.49 o 
  -1  -4   8        0.99        1.49      1.25 o 
   0  -4   8      181.07      189.11      8.38 o 
   1  -4   8       40.52       37.80      3.12 o 
   2  -4   8       90.75       78.01     10.79 o 
   3  -4   8        0.40        0.00      0.89 o 
   4  -4   8        0.47        1.03      1.12 o 
   5  -4   8        1.61        3.01      1.60 o 
  -7  -3   8        2.22        1.49      1.97 o 
  -6  -3   8       20.93       20.57      4.47 o 
  -5  -3   8       40.99       32.49      4.77 o 
  -4  -3   8      304.85      275.99     11.03 o 
  -3  -3   8      169.14      176.30      8.23 o 
  -2  -3   8      328.98      328.87     10.55 o 
  -1  -3   8       10.35       12.76      2.56 o 
   0  -3   8       88.86       91.91      7.42 o 
   1  -3   8       26.15       27.35      3.21 o 
   2  -3   8        1.29        0.93      0.89 o 
   3  -3   8        4.16        4.46      1.36 o 
   4  -3   8        0.25        0.98      1.22 o 
   5  -3   8       19.53       23.66      4.20 o 
  -7  -2   8        5.34        8.17      2.92 o 
  -6  -2   8        7.23        8.41      3.04 o 
  -5  -2   8        8.49        5.49      2.27 o 
  -4  -2   8       50.40       42.39      4.35 o 
  -3  -2   8        1.99        0.00      0.89 o 
  -2  -2   8       31.97       28.08      3.16 o 
  -1  -2   8       77.10       65.69      3.73 o 
   0  -2   8        7.79        9.16      1.08 o 
   1  -2   8        0.28        1.19      0.59 o 
   2  -2   8        1.78        2.69      0.97 o 
   3  -2   8       50.77       50.41      3.41 o 
   4  -2   8        4.58        4.07      1.56 o 
   5  -2   8        0.08        1.40      2.38 o 
  -7  -1   8        1.32        2.44      1.79 o 
  -6  -1   8        0.26        0.00      1.43 o 
  -5  -1   8       28.52       31.60      4.53 o 
  -4  -1   8       18.05       17.41      3.22 o 
  -3  -1   8        0.93        0.12      1.01 o 
  -2  -1   8      131.68      135.28      6.26 o 
  -1  -1   8       92.90       91.33      6.74 o 
   0  -1   8      104.50      107.58      3.28 o 
   1  -1   8      193.41      202.01     10.65 o 
   2  -1   8        0.58        1.33      0.68 o 
   3  -1   8       15.85       17.51      2.39 o 
   4  -1   8        0.87        2.25      1.23 o 
   5  -1   8        2.03        2.08      1.47 o 
  -7   0   8        3.44        2.92      1.91 o 
  -6   0   8       32.11       38.81      4.71 o 
  -5   0   8       12.16        9.06      2.62 o 
  -4   0   8        4.58        3.82      1.67 o 
  -3   0   8       47.81       55.21      4.23 o 
  -2   0   8       18.97       21.49      3.58 o 
  -1   0   8      291.38      323.73     24.89 o 
   0   0   8      481.37      526.24     21.42 o 
   1   0   8        6.35        7.34      1.15 o 
   2   0   8        7.27        7.85      1.29 o 
   3   0   8       78.85       77.03      4.16 o 
   4   0   8        2.25        4.35      2.33 o 
   5   0   8        0.61        1.34      1.40 o 
  -7   1   8        0.64        1.85      1.91 o 
  -6   1   8        2.41        0.89      1.55 o 
  -5   1   8      183.61      182.80      8.82 o 
  -4   1   8      243.14      234.19      9.00 o 
  -3   1   8      211.72      209.73     23.28 o 
  -2   1   8       53.56       59.07      3.07 o 
  -1   1   8      341.89      367.18     17.21 o 
   0   1   8        4.96        5.18      0.98 o 
   1   1   8       16.68        9.92      6.30 o 
   2   1   8        7.28        7.07      1.27 o 
   3   1   8       10.92       12.69      2.19 o 
   4   1   8       21.37       23.85      4.71 o 
  -7   2   8        8.43        7.63      2.80 o 
  -6   2   8        4.81        3.22      1.97 o 
  -5   2   8       22.11       20.03      3.52 o 
  -4   2   8        0.04        0.36      1.13 o 
  -3   2   8        0.03        0.09      0.67 o 
  -2   2   8        0.19        0.00      0.62 o 
  -1   2   8       95.12      102.06      7.43 o 
   0   2   8       55.22       49.38      2.92 o 
   1   2   8      162.36      163.48      7.09 o 
   2   2   8        2.38        3.40      1.41 o 
   3   2   8       11.84       10.14      3.10 o 
   4   2   8        0.02        2.03      2.27 o 
  -7   3   8        0.01        1.13      1.79 o 
  -6   3   8        6.86        9.60      2.92 o 
  -5   3   8       48.58       48.71      4.47 o 
  -4   3   8      105.63      101.38      4.44 o 
  -3   3   8      117.79      113.52      6.80 o 
  -2   3   8      182.76      200.94      5.45 o 
  -1   3   8      195.57      207.06      5.78 o 
   0   3   8        0.41        0.00      0.66 o 
   1   3   8       40.87       39.30      3.01 o 
   2   3   8       23.42       28.13      3.12 o 
   3   3   8       20.07       22.36      4.41 o 
   4   3   8        4.15        5.60      2.92 o 
  -5   4   8        3.42        4.71      2.27 o 
  -4   4   8       81.81       77.99      6.14 o 
  -3   4   8        2.24        1.61      1.61 o 
  -2   4   8       59.63       49.23      2.95 o 
  -1   4   8        0.40        0.00      0.64 o 
   0   4   8       17.42       16.82      2.30 o 
   1   4   8       47.91       50.65      3.52 o 
   2   4   8       32.86       30.60      4.95 o 
   3   4   8        3.76        4.83      2.56 o 
   4   4   8        0.42        3.88      2.98 o 
  -7   5   8       19.15       33.63      5.37 o 
  -6   5   8        1.72        4.71      2.44 o 
  -5   5   8       46.74       47.64      5.07 o 
  -4   5   8       24.38       30.05      4.47 o 
  -3   5   8      206.38      182.11     19.11 o 
  -2   5   8        0.18        0.00      0.76 o 
  -1   5   8        0.07        0.07      0.84 o 
   0   5   8       62.83       58.16      3.71 o 
   1   5   8       32.96       34.99      3.48 o 
   2   5   8        3.52        4.62      1.71 o 
   3   5   8        2.50        2.44      2.62 o 
  -6   6   8       18.24       29.39      4.89 o 
  -5   6   8       30.60       41.02      4.83 o 
  -4   6   8        3.45        4.53      2.27 o 
  -3   6   8       37.89       37.31      6.14 o 
  -2   6   8        7.96        8.21      1.82 o 
  -1   6   8        0.69        0.54      1.05 o 
   0   6   8       25.66       26.38      3.10 o 
   1   6   8        0.29        1.61      1.28 o 
   2   6   8      132.99      132.84      9.18 o 
   3   6   8        1.04        3.22      2.50 o 
  -5   7   8        5.67        6.32      2.68 o 
  -4   7   8        0.01        2.33      2.03 o 
  -3   7   8       74.34       81.60      4.45 o 
  -2   7   8       25.54       24.62      2.95 o 
  -1   7   8        6.62       10.11      2.17 o 
   0   7   8        1.88        1.82      1.25 o 
   1   7   8       40.96       32.77      3.91 o 
   2   7   8        0.10        0.00      2.15 o 
  -5   8   8       56.71       70.77      6.44 o 
  -4   8   8       60.21       63.95     10.52 o 
  -3   8   8       49.91       49.36      3.82 o 
  -2   8   8       20.85       23.79      3.09 o 
  -1   8   8       10.62       10.86      2.33 o 
   0   8   8        0.05        0.03      1.01 o 
   1   8   8        3.09        2.90      1.59 o 
  -4   9   8       14.11       21.38      3.12 o 
  -3   9   8       40.29       46.88     10.49 o 
  -2   9   8        5.53        6.31      1.85 o 
  -1   9   8        0.22        0.00      1.10 o 
   0   9   8        1.99        3.65      1.60 o 
  -4  10   8        0.20        0.00      1.85 o 
  -3  10   8        0.16        0.57      1.26 o 
  -2  10   8        0.79        2.30      1.47 o 
  -1  10   8        9.92        8.19      2.21 o 
  -1 -12   9       23.17       20.69      4.83 o 
   0 -12   9        1.56        0.00      1.67 o 
   1 -12   9        0.59        0.00      1.73 o 
   2 -12   9        2.74        5.25      2.56 o 
  -3 -11   9       13.61       13.95      4.11 o 
  -2 -11   9       11.50       14.37      4.05 o 
  -1 -11   9        1.62        0.00      1.61 o 
   0 -11   9       18.74       22.95      4.71 o 
   1 -11   9        0.02        0.72      1.79 o 
   2 -11   9        0.53        0.72      1.49 o 
   3 -11   9        8.04        9.78      3.40 o 
  -3 -10   9        0.05        0.00      1.55 o 
  -2 -10   9        2.38        3.88      2.50 o 
  -1 -10   9       28.07       37.38      5.49 o 
   0 -10   9        4.54        4.47      2.33 o 
   1 -10   9        3.35        3.88      2.09 o 
   2 -10   9        0.83        3.40      2.03 o 
   3 -10   9       16.32       24.50      4.83 o 
  -4  -9   9        0.07        0.00      1.91 o 
  -3  -9   9       13.33       14.55      3.99 o 
  -2  -9   9        0.05        0.60      1.49 o 
  -1  -9   9        1.49        5.25      2.50 o 
   0  -9   9        0.61        0.30      1.43 o 
   1  -9   9       42.57       44.12      5.13 o 
   2  -9   9        5.82        5.25      2.38 o 
   3  -9   9        1.48        2.38      2.15 o 
   4  -9   9        7.60        8.29      3.22 o 
  -5  -8   9        0.09        0.00      1.67 o 
  -4  -8   9        7.18        6.14      2.74 o 
  -3  -8   9       19.64       23.13      4.41 o 
  -2  -8   9        6.82        5.96      2.44 o 
  -1  -8   9       95.39       93.55      7.04 o 
   0  -8   9       69.72       71.55      6.20 o 
   1  -8   9       58.03       61.29      5.84 o 
   2  -8   9       20.62       21.88      4.17 o 
   3  -8   9        2.49        3.76      2.15 o 
   4  -8   9        1.54        3.77      1.58 o 
  -5  -7   9        0.54        0.00      1.61 o 
  -4  -7   9        5.29        6.44      2.86 o 
  -3  -7   9       10.77       14.91      3.64 o 
  -2  -7   9       57.33       51.63      5.19 o 
  -1  -7   9      164.51      155.02      8.65 o 
   0  -7   9        0.00        0.00      1.13 o 
   1  -7   9       27.92       35.00      4.89 o 
   2  -7   9       18.41       21.76      4.05 o 
   3  -7   9        5.61        4.03      1.73 o 
   4  -7   9        0.15        0.00      1.13 o 
  -6  -6   9        0.73        3.64      2.44 o 
  -5  -6   9        1.23        2.56      2.15 o 
  -4  -6   9        4.70        4.23      2.38 o 
  -3  -6   9       84.73       92.17      6.92 o 
  -2  -6   9       48.35       45.37      4.77 o 
  -1  -6   9      113.97      113.34      7.21 o 
   0  -6   9        8.18        9.84      2.74 o 
   1  -6   9       91.20       82.64      6.32 o 
   2  -6   9        4.59        6.20      2.38 o 
   3  -6   9       13.87       13.95      2.44 o 
   4  -6   9        0.29        1.70      1.23 o 
  -6  -5   9        8.83        5.13      2.44 o 
  -5  -5   9       12.65       13.00      3.58 o 
  -4  -5   9        8.44        5.90      2.56 o 
  -3  -5   9        1.11        3.28      2.03 o 
  -2  -5   9        6.52        9.30      2.68 o 
  -1  -5   9      210.33      221.67      9.60 o 
   0  -5   9       58.41       66.69      3.45 o 
   1  -5   9      101.60      105.23      6.92 o 
   2  -5   9      329.82      329.53     11.75 o 
   3  -5   9        6.82        5.64      1.73 o 
   4  -5   9       17.82       24.02      3.31 o 
  -6  -4   9        3.93        2.50      1.97 o 
  -5  -4   9        2.05        2.15      1.91 o 
  -4  -4   9        3.90        5.72      2.44 o 
  -3  -4   9       47.31       47.46      4.77 o 
  -2  -4   9       48.95       43.11      4.29 o 
  -1  -4   9      223.30      220.78      9.30 o 
   0  -4   9       18.19       19.00      2.44 o 
   1  -4   9       35.70       39.89      4.23 o 
   2  -4   9       16.11       17.59      2.37 o 
   3  -4   9       53.66       51.87      3.70 o 
   4  -4   9        4.79        4.96      1.67 o 
   5  -4   9       11.25       14.14      2.76 o 
  -6  -3   9        0.26        0.60      1.49 o 
  -5  -3   9        2.15        0.00      1.37 o 
  -4  -3   9      135.40      115.13      7.39 o 
  -3  -3   9      262.55      294.83     11.03 o 
  -2  -3   9       64.10       66.66      5.13 o 
  -1  -3   9      338.44      349.84     18.75 o 
   0  -3   9        0.99        1.22      0.80 o 
   1  -3   9      128.87      130.07      4.74 o 
   2  -3   9        1.24        0.91      0.92 o 
   3  -3   9       44.55       46.42      3.49 o 
   4  -3   9        4.53        4.14      1.58 o 
   5  -3   9        1.78        3.04      1.62 o 
  -7  -2   9        0.20        0.24      1.67 o 
  -6  -2   9       28.49       30.65      5.19 o 
  -5  -2   9        8.17        9.84      2.74 o 
  -4  -2   9      120.31      111.67      7.09 o 
  -3  -2   9      108.22      105.59      6.44 o 
  -2  -2   9      112.01      113.82      6.38 o 
  -1  -2   9       53.12       47.19      2.89 o 
   0  -2   9       15.04       17.69      2.04 o 
   1  -2   9       15.15       16.76      1.62 o 
   2  -2   9        4.06        2.56      1.45 o 
   3  -2   9       19.44       22.13      2.76 o 
   4  -2   9        0.24        0.00      1.04 o 
  -7  -1   9        2.12        2.50      1.91 o 
  -6  -1   9        4.78        7.81      2.98 o 
  -5  -1   9        2.95        0.89      1.37 o 
  -4  -1   9        0.98        3.64      1.67 o 
  -3  -1   9      148.28      131.76      6.92 o 
  -2  -1   9        0.62        0.66      0.78 o 
  -1  -1   9      137.49      135.66     10.85 o 
   0  -1   9       72.43       74.34      7.30 o 
   1  -1   9      103.16       96.63      3.31 o 
   2  -1   9        0.32        0.32      0.64 o 
   3  -1   9       18.15       19.18      2.64 o 
   4  -1   9        9.05       11.95      2.35 o 
  -7   0   9        3.31        4.11      2.44 o 
  -6   0   9        5.56        6.50      2.62 o 
  -5   0   9       23.03       30.82      4.41 o 
  -4   0   9      144.49      147.50      7.63 o 
  -3   0   9       38.91       30.65      3.40 o 
  -2   0   9        8.38        9.20      1.67 o 
  -1   0   9       49.83       56.81      3.07 o 
   0   0   9      188.66      190.32     16.10 o 
   1   0   9       12.76       14.30      1.61 o 
   2   0   9       71.48       74.95      3.84 o 
   3   0   9        3.66        4.87      1.56 o 
   4   0   9        0.50        0.30      1.73 o 
  -7   1   9        4.26        3.94      2.27 o 
  -6   1   9        5.44        3.99      2.15 o 
  -5   1   9        2.17        4.53      2.09 o 
  -4   1   9      104.15       93.25      5.96 o 
  -3   1   9        0.05        0.51      0.84 o 
  -2   1   9        3.13        6.12      1.32 o 
  -1   1   9        0.04        1.43      0.87 o 
   0   1   9       68.29       69.46      2.69 o 
   1   1   9        1.06        2.32      1.06 o 
   2   1   9       32.72       33.38      3.16 o 
   3   1   9       22.44       21.76      4.23 o 
   4   1   9       15.28       19.26      4.47 o 
  -7   2   9        8.92        9.36      3.10 o 
  -6   2   9       18.81       19.20      3.94 o 
  -5   2   9       19.43       22.36      3.70 o 
  -4   2   9      237.56      243.07      6.97 o 
  -3   2   9      124.88      121.41     14.31 o 
  -2   2   9       45.24       52.47      4.77 o 
  -1   2   9        1.69        3.04      1.67 o 
   0   2   9       42.96       39.04      2.95 o 
   1   2   9        4.00        4.40      1.47 o 
   2   2   9       24.39       23.21      2.93 o 
   3   2   9        9.44       10.20      3.34 o 
   4   2   9        1.10        0.00      1.79 o 
  -5   3   9        3.03        4.59      2.27 o 
  -4   3   9        0.53        0.00      1.07 o 
  -3   3   9       21.78       24.09      3.99 o 
  -2   3   9      150.18      141.30      7.93 o 
  -1   3   9        0.72        2.41      1.01 o 
   0   3   9       60.79       54.26      4.77 o 
   1   3   9       82.58       77.18      4.33 o 
   2   3   9       18.71       21.34      2.95 o 
   3   3   9        0.43        1.43      2.09 o 
  -6   4   9        1.52        3.10      2.15 o 
  -5   4   9       19.74       24.15      4.47 o 
  -4   4   9       15.39       19.20      3.88 o 
  -3   4   9      125.60      114.77      7.51 o 
  -2   4   9       90.28       78.46      6.20 o 
  -1   4   9       70.83       69.91      3.84 o 
   0   4   9        6.16        8.39      1.86 o 
   1   4   9        4.62        1.43      1.21 o 
   2   4   9        1.05        2.20      1.42 o 
   3   4   9        1.67        3.40      2.50 o 
  -6   5   9        4.54        3.58      2.38 o 
  -5   5   9       12.68       22.89      4.41 o 
  -4   5   9       24.25       25.10      4.41 o 
  -3   5   9        1.45        2.74      1.91 o 
  -2   5   9       19.60       17.05      3.76 o 
  -1   5   9       42.65       19.04     19.23 o 
   0   5   9        0.01        0.00      0.86 o 
   1   5   9        0.01        1.36      1.30 o 
   2   5   9        1.97        0.09      1.31 o 
  -6   6   9       20.71       33.33      5.31 o 
  -5   6   9        4.33        8.53      2.98 o 
  -4   6   9       65.03       72.44      6.38 o 
  -3   6   9      134.21      127.47      8.35 o 
  -2   6   9       59.47       59.32      5.72 o 
  -1   6   9        0.15        0.00      1.06 o 
   0   6   9        0.01        0.00      0.99 o 
   1   6   9       22.44       19.12      2.99 o 
   2   6   9       12.66       12.46      3.88 o 
  -6   7   9        0.00        0.00      1.73 o 
  -5   7   9        1.21        5.19      2.50 o 
  -4   7   9       26.23       34.22      5.19 o 
  -3   7   9       17.21       21.64      4.35 o 
  -2   7   9       14.26       14.75      3.46 o 
  -1   7   9       17.00       22.00      3.06 o 
   0   7   9        7.67        6.27      1.86 o 
   1   7   9       16.32       12.03      2.64 o 
  -5   8   9       30.14       32.79      5.43 o 
  -4   8   9       54.08       57.12      6.08 o 
  -3   8   9        0.22        0.78      2.03 o 
  -2   8   9        7.20        7.93      2.02 o 
  -1   8   9        0.09        1.34      1.33 o 
   0   8   9        0.87        1.40      1.34 o 
  -4   9   9       54.26       68.15      6.86 o 
  -3   9   9       41.58       51.27      5.84 o 
  -2   9   9        8.91       13.48      2.67 o 
  -1   9   9        6.06       10.58      2.46 o 
  -2 -11  10        0.52        1.13      2.27 o 
  -1 -11  10        0.17        0.54      1.67 o 
   0 -11  10        7.19       13.12      3.94 o 
   1 -11  10        0.09        0.89      1.73 o 
   2 -11  10        0.00        0.36      1.97 o 
  -3 -10  10        3.98        6.32      2.74 o 
  -2 -10  10        5.54        7.39      3.10 o 
  -1 -10  10        3.18        5.07      2.74 o 
   0 -10  10       43.76       44.48      6.14 o 
   1 -10  10       21.11       27.55      5.07 o 
   2 -10  10        2.16        1.97      2.21 o 
   3 -10  10        0.61        0.00      1.37 o 
  -4  -9  10        5.74        8.23      3.34 o 
  -3  -9  10        0.32        0.60      1.91 o 
  -2  -9  10        6.10       10.91      3.46 o 
  -1  -9  10        4.24        6.44      2.68 o 
   0  -9  10        3.42        4.77      2.74 o 
   1  -9  10        2.12        5.78      2.50 o 
   2  -9  10        9.71        6.26      2.68 o 
   3  -9  10        0.35        0.83      1.55 o 
  -4  -8  10       13.40       18.54      4.47 o 
  -3  -8  10        1.73        3.46      2.27 o 
  -2  -8  10       39.42       40.90      5.60 o 
  -1  -8  10        0.85        1.67      1.79 o 
   0  -8  10        5.94        5.13      2.44 o 
   1  -8  10        0.84        1.73      1.61 o 
   2  -8  10       41.49       46.09      5.37 o 
   3  -8  10        0.13        0.00      1.19 o 
  -5  -7  10        6.99        9.84      3.46 o 
  -4  -7  10        5.38        6.56      2.68 o 
  -3  -7  10       21.86       31.00      4.95 o 
  -2  -7  10       30.25       27.66      4.59 o 
  -1  -7  10       26.64       23.19      4.29 o 
   0  -7  10       26.60       31.78      4.77 o 
   1  -7  10        8.48       13.41      3.58 o 
   2  -7  10       87.20       77.03      6.80 o 
   3  -7  10        8.41       10.61      3.28 o 
   4  -7  10        0.06        0.00      1.31 o 
  -5  -6  10       28.44       25.70      5.01 o 
  -4  -6  10       11.65        8.17      2.86 o 
  -3  -6  10        5.11        6.32      2.62 o 
  -2  -6  10       26.42       23.91      4.17 o 
  -1  -6  10      133.92      115.01      7.63 o 
   0  -6  10       20.31       16.34      3.64 o 
   1  -6  10       16.50       15.98      3.70 o 
   2  -6  10        0.07        0.00      1.13 o 
   3  -6  10        0.64        0.00      1.31 o 
   4  -6  10        0.57        1.31      1.49 o 
  -6  -5  10       11.06        9.78      3.28 o 
  -5  -5  10        3.39        2.68      2.15 o 
  -4  -5  10        0.05        1.43      1.67 o 
  -3  -5  10       36.39       37.98      4.53 o 
  -2  -5  10        0.81        0.00      0.89 o 
  -1  -5  10       14.45       11.85      3.58 o 
   0  -5  10       37.36       33.69      4.47 o 
   1  -5  10        4.32        4.11      2.15 o 
   2  -5  10      145.70      134.15      8.41 o 
   3  -5  10        0.97        2.03      1.55 o 
   4  -5  10        4.06        3.94      2.12 o 
  -6  -4  10        2.65        3.94      1.97 o 
  -5  -4  10        8.30        9.78      3.16 o 
  -4  -4  10       29.98       27.07      4.53 o 
  -3  -4  10        3.56        5.01      2.15 o 
  -2  -4  10       26.55       25.28      3.94 o 
  -1  -4  10       90.40       92.71      4.33 o 
   0  -4  10       12.52       11.96      2.47 o 
   1  -4  10        0.68        1.73      1.73 o 
   2  -4  10       63.35       73.69      6.20 o 
   3  -4  10      116.43      107.68      7.81 o 
   4  -4  10        7.24        5.06      2.12 o 
  -6  -3  10        0.49        2.15      1.91 o 
  -5  -3  10       20.45       21.70      4.35 o 
  -4  -3  10        0.02        0.54      1.37 o 
  -3  -3  10      142.63      132.96      7.75 o 
  -2  -3  10        2.51        5.84      2.33 o 
  -1  -3  10       66.14       62.61      3.57 o 
   0  -3  10      151.33      141.54      7.69 o 
   1  -3  10       56.59       59.56      3.49 o 
   2  -3  10       15.41       19.02      3.76 o 
   3  -3  10       33.45       34.52      3.52 o 
   4  -3  10        0.97        2.67      1.43 o 
  -6  -2  10        0.84        2.68      2.15 o 
  -5  -2  10        0.56        2.80      1.97 o 
  -4  -2  10      245.17      236.94     10.55 o 
  -3  -2  10      757.20      756.96     17.71 o 
  -2  -2  10        0.19        0.00      0.98 o 
  -1  -2  10        9.86       11.97      2.06 o 
   0  -2  10       93.42       93.66      4.28 o 
   1  -2  10        3.50        3.99      1.97 o 
   2  -2  10        0.01        0.83      1.43 o 
   3  -2  10        3.60        4.42      1.60 o 
   4  -2  10        0.37        0.56      1.29 o 
  -6  -1  10        0.65        4.65      2.21 o 
  -5  -1  10        4.70        5.90      2.56 o 
  -4  -1  10       82.40       65.35      5.54 o 
  -3  -1  10        4.13        5.01      2.09 o 
  -2  -1  10       16.08       16.07      2.17 o 
  -1  -1  10       18.93       18.77      2.26 o 
   0  -1  10        0.39        0.15      0.80 o 
   1  -1  10       12.52       13.20      2.09 o 
   2  -1  10        2.62        1.80      0.88 o 
   3  -1  10        0.02        0.97      1.15 o 
   4  -1  10        3.29        3.51      1.70 o 
  -6   0  10       12.67       16.28      3.88 o 
  -5   0  10        0.79        1.73      1.79 o 
  -4   0  10        5.22        3.28      1.85 o 
  -3   0  10       74.53       70.32      6.65 o 
  -2   0  10       71.10       65.08      4.47 o 
  -1   0  10       26.90       24.87      2.42 o 
   0   0  10       84.51       84.21      4.06 o 
   1   0  10        1.55        1.45      0.97 o 
   2   0  10       74.70       60.00      7.21 o 
   3   0  10        0.45        0.00      1.73 o 
   4   0  10        2.03        1.61      2.38 o 
  -7   1  10       14.08       18.42      4.53 o 
  -6   1  10        0.52        2.50      1.79 o 
  -5   1  10        0.59        1.55      1.67 o 
  -4   1  10       42.80       43.92      6.62 o 
  -3   1  10       64.25       52.93      7.30 o 
  -2   1  10        7.00        5.96      2.33 o 
  -1   1  10       42.41       40.54      4.41 o 
   0   1  10       67.67       68.15      5.66 o 
   1   1  10      182.46      167.48      8.94 o 
   2   1  10       30.92       33.94      3.41 o 
   3   1  10       20.46       24.33      4.71 o 
  -5   2  10        0.01        2.09      1.79 o 
  -4   2  10        1.28        2.68      1.85 o 
  -3   2  10        3.80        4.95      2.27 o 
  -2   2  10      125.54      114.89      7.39 o 
  -1   2  10       79.19       78.52      6.14 o 
   0   2  10        0.21        2.09      1.73 o 
   1   2  10        6.35        2.86      4.02 o 
   2   2  10        0.01        0.72      1.15 o 
   3   2  10        2.77        3.64      2.44 o 
  -6   3  10       33.88       34.10      5.43 o 
  -5   3  10       55.05       52.59      5.72 o 
  -4   3  10        0.87        3.28      2.09 o 
  -3   3  10       10.24        9.00      2.80 o 
  -2   3  10        3.19        0.42      1.37 o 
  -1   3  10       17.63       17.59      3.82 o 
   0   3  10        0.01        2.38      1.97 o 
   1   3  10        0.07        0.39      1.24 o 
   2   3  10        0.02        1.12      1.29 o 
   3   3  10        2.88        4.65      2.92 o 
  -6   4  10        0.15        1.01      1.73 o 
  -5   4  10       20.82       21.76      4.35 o 
  -4   4  10       10.04       10.25      3.22 o 
  -3   4  10        2.28        0.78      1.55 o 
  -2   4  10       47.77       51.69      5.31 o 
  -1   4  10      154.53      153.41      9.12 o 
   0   4  10        7.30        2.10      3.34 o 
   1   4  10        2.51        3.85      1.56 o 
   2   4  10        4.44        5.44      2.38 o 
  -6   5  10        3.85        8.70      3.16 o 
  -5   5  10        4.33        5.25      2.62 o 
  -4   5  10       25.90       31.66      5.07 o 
  -3   5  10        0.96        3.99      2.09 o 
  -2   5  10        5.90        6.80      2.68 o 
  -1   5  10       49.14       49.55      5.49 o 
   0   5  10        7.56       12.27      2.39 o 
   1   5  10        0.00        0.29      1.29 o 
   2   5  10        0.29        1.82      1.64 o 
  -5   6  10        0.01        0.89      1.55 o 
  -4   6  10       40.57       42.45      5.84 o 
  -3   6  10        0.43        0.54      1.67 o 
  -2   6  10        0.00        2.44      2.03 o 
  -1   6  10        1.00        2.62      1.79 o 
   0   6  10        1.52        1.70      1.52 o 
   1   6  10        6.35        6.92      2.16 o 
  -5   7  10       11.86       18.90      4.35 o 
  -4   7  10       31.25       45.07      5.54 o 
  -3   7  10       40.01       43.29      6.02 o 
  -2   7  10       33.66       33.98      5.54 o 
  -1   7  10       10.82       13.24      3.64 o 
   0   7  10        7.13        5.02      1.73 o 
  -4   8  10        2.88        7.09      2.68 o 
  -3   8  10       10.31       13.65      3.70 o 
  -2   8  10       12.89       12.64      3.52 o 
  -1   8  10        4.75        6.82      2.08 o 
  -1 -11  11        2.06        0.18      2.03 o 
   0 -11  11        7.35       10.91      3.70 o 
  -2 -10  11        2.69        1.85      2.27 o 
  -1 -10  11       22.48       21.28      4.77 o 
   0 -10  11        0.94        1.25      2.27 o 
   1 -10  11        6.82        9.12      3.40 o 
   2 -10  11        0.97        1.79      1.91 o 
  -3  -9  11        0.81        1.67      2.38 o 
  -2  -9  11        8.91        9.96      3.46 o 
  -1  -9  11        5.95        8.17      3.22 o 
   0  -9  11        3.31        4.83      2.62 o 
   1  -9  11       12.87       15.92      3.99 o 
   2  -9  11        8.88       10.31      3.16 o 
  -4  -8  11        0.48        0.00      2.03 o 
  -3  -8  11        0.75        1.19      1.91 o 
  -2  -8  11        3.93        2.33      1.79 o 
  -1  -8  11        6.42        6.92      2.80 o 
   0  -8  11        1.50        2.62      2.09 o 
   1  -8  11        2.11        4.71      2.27 o 
   2  -8  11        8.46       10.25      3.16 o 
   3  -8  11        5.91        4.77      2.38 o 
  -4  -7  11        2.23        1.19      1.43 o 
  -3  -7  11        2.86        5.25      2.56 o 
  -2  -7  11       24.81       22.95      4.47 o 
  -1  -7  11       27.39       29.75      4.83 o 
   0  -7  11        1.81        4.29      2.27 o 
   1  -7  11        8.09        8.23      3.04 o 
   2  -7  11        4.39        3.46      2.15 o 
   3  -7  11        5.41       10.55      3.16 o 
  -5  -6  11        0.23        0.00      1.73 o 
  -4  -6  11        1.17        0.60      1.67 o 
  -3  -6  11        3.02        3.34      2.21 o 
  -2  -6  11       19.28       25.88      4.53 o 
  -1  -6  11       49.83       50.44      5.31 o 
   0  -6  11       41.89       39.11      4.83 o 
   1  -6  11        0.77        1.01      1.61 o 
   2  -6  11        8.28        8.53      3.16 o 
   3  -6  11       21.84       19.73      4.29 o 
  -5  -5  11        8.79       10.49      3.28 o 
  -4  -5  11       58.36       61.11      6.08 o 
  -3  -5  11        0.00        0.78      1.49 o 
  -2  -5  11       30.62       31.18      4.65 o 
  -1  -5  11       44.93       27.70     14.40 o 
   0  -5  11      107.01      103.20      7.27 o 
   1  -5  11       10.57        7.63      2.86 o 
   2  -5  11        4.09        6.08      2.44 o 
   3  -5  11        1.92        4.05      2.15 o 
  -6  -4  11        1.27        0.54      1.73 o 
  -5  -4  11        3.08        7.69      2.92 o 
  -4  -4  11        4.49        6.32      2.68 o 
  -3  -4  11       83.46       76.32      6.32 o 
  -2  -4  11        0.06        0.06      1.31 o 
  -1  -4  11       43.67       43.60      3.25 o 
   0  -4  11       70.18       61.47      5.60 o 
   1  -4  11       22.70       26.71      4.41 o 
   2  -4  11       27.82       24.39      4.53 o 
   3  -4  11       75.77       69.82      6.62 o 
  -6  -3  11       11.13        8.41      3.16 o 
  -5  -3  11        0.01        0.06      1.43 o 
  -4  -3  11        6.83        9.06      2.86 o 
  -3  -3  11        8.97        6.74      2.56 o 
  -2  -3  11       54.80       53.50      5.19 o 
  -1  -3  11       65.77       65.14      4.80 o 
   0  -3  11       72.21       40.87     38.34 o 
   1  -3  11       20.97       29.63      4.47 o 
   2  -3  11       88.75       95.63      7.21 o 
   3  -3  11        0.59        2.92      2.03 o 
  -6  -2  11        3.29        5.49      2.44 o 
  -5  -2  11        0.45        1.13      1.79 o 
  -4  -2  11        2.94        6.80      2.38 o 
  -3  -2  11        4.87        6.14      2.44 o 
  -2  -2  11       95.84       99.98      5.66 o 
  -1  -2  11       17.32       16.88      2.36 o 
   0  -2  11      118.20      118.68      5.10 o 
   1  -2  11        2.79        1.96      1.09 o 
   2  -2  11        2.17        2.98      1.91 o 
   3  -2  11        0.94        1.07      1.85 o 
  -6  -1  11       16.05       19.02      4.29 o 
  -5  -1  11        2.25        3.52      2.33 o 
  -4  -1  11        0.04        1.25      1.61 o 
  -3  -1  11      582.88      569.75     35.36 o 
  -2  -1  11      323.18      310.66     16.75 o 
  -1  -1  11       10.82       11.30      2.09 o 
   0  -1  11        2.92        4.79      1.45 o 
   1  -1  11       42.61       39.35      3.16 o 
  -6   0  11       21.40       25.40      4.77 o 
  -5   0  11        0.17        0.00      1.55 o 
  -4   0  11       28.90       25.78      3.22 o 
  -3   0  11       67.80       63.21      6.17 o 
  -2   0  11       36.17       36.05      3.16 o 
  -1   0  11       49.75       45.13      4.77 o 
   0   0  11        5.08        7.93      2.62 o 
   1   0  11        8.71       11.63      3.28 o 
   2   0  11        0.01        2.74      1.97 o 
  -5   1  11       26.30       26.29      4.83 o 
  -4   1  11        0.03        1.37      1.49 o 
  -3   1  11        0.07        0.54      1.37 o 
  -2   1  11       47.00       42.33      4.89 o 
  -1   1  11       16.43       14.13      3.40 o 
   0   1  11        9.76       10.25      3.28 o 
   1   1  11       18.98       22.06      4.17 o 
   2   1  11        7.90        8.94      3.04 o 
  -6   2  11       16.25       21.58      4.65 o 
  -5   2  11        0.29        0.12      1.67 o 
  -4   2  11        0.26        1.61      1.67 o 
  -3   2  11        0.02        0.78      1.55 o 
  -2   2  11        2.48        2.44      1.97 o 
  -1   2  11       20.18       18.90      4.05 o 
   0   2  11       49.17       46.98      5.31 o 
   1   2  11       21.11       14.07      3.76 o 
   2   2  11        5.39        6.20      2.92 o 
  -6   3  11       11.71       13.77      3.76 o 
  -5   3  11       42.74       43.29      6.02 o 
  -4   3  11        0.65        1.55      1.79 o 
  -3   3  11        6.92        9.36      2.80 o 
  -2   3  11       23.33       20.57      4.11 o 
  -1   3  11       52.35       55.45      5.72 o 
   0   3  11       11.22        8.88      3.04 o 
   1   3  11        1.44        1.79      1.97 o 
   2   3  11        1.43        4.17      2.68 o 
  -6   4  11        0.28        1.67      1.85 o 
  -5   4  11       23.97       23.97      4.83 o 
  -4   4  11       18.62       20.51      4.41 o 
  -3   4  11        5.99        7.99      2.92 o 
  -2   4  11        0.55        4.41      2.27 o 
  -1   4  11        3.09        5.07      2.68 o 
   0   4  11       16.35       18.60      4.23 o 
   1   4  11        0.02        1.91      2.21 o 
  -5   5  11        0.08        0.12      1.73 o 
  -4   5  11       34.74       36.25      5.60 o 
  -3   5  11       37.07       39.47      5.66 o 
  -2   5  11        3.35        5.25      2.33 o 
  -1   5  11        8.03        6.62      2.80 o 
   0   5  11       25.05       30.23      5.54 o 
   1   5  11        0.30        0.72      2.03 o 
  -5   6  11        1.96        4.95      2.44 o 
  -4   6  11        0.92        3.40      2.21 o 
  -3   6  11       19.42       17.29      4.23 o 
  -2   6  11        0.37        2.50      1.91 o 
  -1   6  11        0.08        0.95      1.79 o 
   0   6  11       25.19       31.72      5.84 o 
  -4   7  11        0.02        0.00      1.79 o 
  -3   7  11       38.72       41.32      6.20 o 
  -2   7  11        7.42        9.30      3.16 o 
  -1   7  11        3.42        5.19      2.62 o 
  -1 -10  12        0.00        0.24      2.09 o 
   0 -10  12        0.03        0.00      1.79 o 
  -2  -9  12        3.54        5.54      3.10 o 
  -1  -9  12        2.75        3.88      2.15 o 
   0  -9  12       17.95       16.04      4.05 o 
   1  -9  12        0.24        0.54      1.43 o 
  -3  -8  12       11.93       16.40      4.23 o 
  -2  -8  12        0.52        1.37      1.91 o 
  -1  -8  12       15.61       16.69      4.11 o 
   0  -8  12       19.60       20.45      4.41 o 
   1  -8  12        0.13        1.07      1.49 o 
   2  -8  12        3.06        2.92      2.09 o 
  -4  -7  12       33.29       35.95      5.78 o 
  -3  -7  12        3.76        4.77      2.33 o 
  -2  -7  12        0.40        1.19      1.49 o 
  -1  -7  12       12.89       19.91      4.41 o 
   0  -7  12        2.44        2.44      2.15 o 
   1  -7  12        0.01        1.13      1.61 o 
   2  -7  12        0.04        0.00      1.19 o 
  -4  -6  12       26.26       28.92      5.19 o 
  -3  -6  12        0.70        2.15      1.91 o 
  -2  -6  12        0.01        2.50      1.91 o 
  -1  -6  12       22.73       25.64      4.65 o 
   0  -6  12       48.69       41.38      5.19 o 
   1  -6  12        3.13        1.07      1.73 o 
   2  -6  12       18.88       18.42      4.23 o 
  -5  -5  12       10.50       11.33      3.34 o 
  -4  -5  12       23.97       27.37      4.95 o 
  -3  -5  12       49.83       41.79      5.60 o 
  -2  -5  12       56.38       44.30      3.54 o 
  -1  -5  12       13.20       13.24      3.52 o 
   0  -5  12       24.63       31.60      4.95 o 
   1  -5  12        0.51        1.55      1.67 o 
   2  -5  12       13.06       12.82      3.58 o 
  -5  -4  12        5.19        6.44      2.56 o 
  -4  -4  12        2.76        4.59      2.33 o 
  -3  -4  12        0.63        2.62      2.15 o 
  -2  -4  12      123.00      111.20      7.36 o 
  -1  -4  12        0.00        0.95      1.22 o 
   0  -4  12        0.42        0.83      1.67 o 
   1  -4  12       21.40       21.88      4.29 o 
   2  -4  12        0.07        1.97      1.73 o 
  -5  -3  12       11.88       11.09      3.40 o 
  -4  -3  12        1.16        5.49      2.44 o 
  -3  -3  12       60.93       55.42      3.92 o 
  -2  -3  12       64.44       63.13      4.05 o 
  -1  -3  12       26.30       24.95      2.94 o 
   0  -3  12        0.57        0.00      0.97 o 
   1  -3  12       19.85       26.59      4.47 o 
   2  -3  12       26.64       27.66      4.77 o 
  -5  -2  12        7.25        9.42      3.16 o 
  -4  -2  12       21.06       20.03      4.05 o 
  -3  -2  12       15.14       14.49      2.42 o 
  -2  -2  12       10.12        9.25      2.92 o 
  -1  -2  12        1.14        0.83      1.13 o 
   0  -2  12        8.50        8.68      2.00 o 
   1  -2  12       18.56       18.90      3.88 o 
   2  -2  12       58.58       56.58      5.72 o 
  -6  -1  12        0.58        0.00      1.85 o 
  -5  -1  12        0.49        0.12      1.67 o 
  -4  -1  12       13.47       12.96      2.49 o 
  -3  -1  12       42.06       42.71      4.38 o 
  -2  -1  12       70.52       73.58      4.29 o 
  -1  -1  12       16.62       16.69      2.98 o 
   0  -1  12       19.03       20.63      4.05 o 
   1  -1  12        9.06        9.72      3.04 o 
  -6   0  12        5.50        3.28      2.33 o 
  -5   0  12       23.51       27.55      3.43 o 
  -4   0  12        7.75        9.06      2.98 o 
  -3   0  12       74.66       64.69      6.14 o 
  -2   0  12       69.35       70.00      6.20 o 
  -1   0  12        9.78        9.84      3.04 o 
   0   0  12        2.53        2.38      1.85 o 
   1   0  12        0.49        2.03      1.91 o 
  -6   1  12       12.09       15.80      3.94 o 
  -5   1  12       12.22       20.09      4.47 o 
  -4   1  12        7.05        5.78      2.56 o 
  -3   1  12       31.54       22.89      4.47 o 
  -2   1  12        0.90        0.00      1.67 o 
  -1   1  12       59.67       56.16      5.72 o 
   0   1  12        5.67        8.17      3.10 o 
   1   1  12       13.61       15.44      3.99 o 
   2   1  12        3.79        5.84      2.74 o 
  -5   2  12        5.81        6.56      2.80 o 
  -4   2  12        9.63        8.53      3.04 o 
  -3   2  12        0.16        0.48      1.43 o 
  -2   2  12        0.96        0.06      1.61 o 
  -1   2  12       22.69       22.95      4.53 o 
   0   2  12       27.24       24.03      4.83 o 
   1   2  12        0.59        0.42      1.73 o 
  -5   3  12        6.88       11.21      3.28 o 
  -4   3  12        0.11        0.00      1.43 o 
  -3   3  12       13.03       11.33      3.46 o 
  -2   3  12        3.28        1.55      1.91 o 
  -1   3  12        0.08        0.54      1.61 o 
   0   3  12       19.37       22.54      4.95 o 
   1   3  12        8.98        6.80      3.10 o 
  -5   4  12       26.26       33.39      5.66 o 
  -4   4  12       63.02       65.76      6.68 o 
  -3   4  12        8.02       13.95      3.70 o 
  -2   4  12        0.46        0.89      1.91 o 
  -1   4  12        0.06        0.00      1.73 o 
   0   4  12       16.07       15.80      4.29 o 
  -4   5  12        2.05        3.16      2.15 o 
  -3   5  12        4.08        5.96      2.50 o 
  -2   5  12        0.47        2.09      2.03 o 
  -1   5  12        0.81        0.00      1.85 o 
  -3   6  12       17.51       16.75      4.17 o 
  -2   6  12       18.89       20.63      4.59 o 
  -2  -8  13        0.00        1.13      1.85 o 
  -1  -8  13        2.96        5.43      2.38 o 
   0  -8  13        8.56        8.17      2.86 o 
  -3  -7  13        1.03        1.85      1.79 o 
  -2  -7  13        8.84        9.60      3.22 o 
  -1  -7  13       10.36       11.63      3.34 o 
   0  -7  13        4.16        2.86      2.27 o 
   1  -7  13        4.42        6.26      2.62 o 
  -4  -6  13       13.64       16.46      4.23 o 
  -3  -6  13       11.23       20.09      4.53 o 
  -2  -6  13        0.00        5.78      2.44 o 
  -1  -6  13       16.35       18.24      4.17 o 
   0  -6  13       10.76       10.85      3.52 o 
   1  -6  13        0.74        0.00      1.13 o 
  -4  -5  13        1.64        1.55      1.91 o 
  -3  -5  13        3.11        9.96      3.16 o 
  -2  -5  13        7.77        9.58      2.19 o 
  -1  -5  13        2.22        1.49      1.85 o 
   0  -5  13       14.55       15.86      4.05 o 
   1  -5  13       15.18       14.43      3.82 o 
  -4  -4  13        0.04        0.00      1.37 o 
  -3  -4  13       85.87       78.90      4.91 o 
  -2  -4  13       70.24       64.18      4.86 o 
  -1  -4  13       25.12       24.09      4.47 o 
   0  -4  13       24.03       18.78      4.29 o 
   1  -4  13        8.33        9.24      3.04 o 
  -5  -3  13        1.84        3.52      2.21 o 
  -4  -3  13        3.05        3.22      2.15 o 
  -3  -3  13        3.11        2.70      1.41 o 
  -2  -3  13        3.16        3.34      1.64 o 
  -1  -3  13       44.19       45.08      3.60 o 
   0  -3  13       48.67       52.53      5.60 o 
   1  -3  13        3.36        6.32      2.50 o 
  -5  -2  13        9.89        8.17      2.98 o 
  -4  -2  13       15.39       14.59      2.67 o 
  -3  -2  13        1.14        0.56      1.20 o 
  -2  -2  13       29.99       27.78      3.30 o 
  -1  -2  13        4.03        2.70      1.46 o 
   0  -2  13       18.97       17.77      3.99 o 
  -5  -1  13        7.42        6.80      2.38 o 
  -4  -1  13        0.43        1.67      1.91 o 
  -3  -1  13       19.56       16.22      3.88 o 
  -2  -1  13       20.03       21.76      4.53 o 
  -1  -1  13       13.51       13.83      3.52 o 
   0  -1  13       36.43       41.85      5.13 o 
  -5   0  13        4.68        3.94      2.68 o 
  -4   0  13       22.68       19.68      4.53 o 
  -3   0  13       39.56       37.98      5.72 o 
  -2   0  13      116.37      101.36      7.87 o 
  -1   0  13       30.02       35.36      5.37 o 
   0   0  13       43.38       44.42      5.49 o 
   1   0  13        0.79        2.98      2.44 o 
  -5   1  13        7.14        6.86      3.10 o 
  -4   1  13        0.01        0.12      1.91 o 
  -3   1  13       48.09       41.91      6.08 o 
  -2   1  13       77.96       63.56      6.50 o 
  -1   1  13        0.96        3.88      2.33 o 
   0   1  13        2.62        3.10      2.44 o 
   1   1  13        2.27        0.54      2.33 o 
  -4   2  13        6.54        9.72      3.40 o 
  -3   2  13        0.05        0.24      1.79 o 
  -2   2  13       22.65       18.60      4.41 o 
  -1   2  13        1.30        0.30      2.03 o 
   0   2  13       11.71       13.59      4.05 o 
  -4   3  13        1.41        2.74      1.91 o 
  -3   3  13        0.40        2.33      2.03 o 
  -2   3  13        0.03        1.25      2.09 o 
  -1   3  13        0.33        0.83      2.15 o 
  -3   4  13        1.17        0.48      1.91 o 
  -2   4  13        8.90        6.44      3.34 o 
  -2  -6  14       32.33       32.61      5.49 o 
  -1  -6  14       38.65       42.51      6.08 o 
  -3  -5  14       14.50       18.48      3.07 o 
  -2  -5  14        0.03        3.28      2.21 o 
  -1  -5  14        0.05        2.98      1.97 o 
   0  -5  14        4.54        5.13      2.38 o 
  -3  -4  14        1.05        0.00      1.49 o 
  -2  -4  14        2.57        5.20      1.82 o 
  -1  -4  14       30.49       33.39      5.25 o 
   0  -4  14       13.04       17.47      4.29 o 
  -4  -3  14       11.17       15.03      2.85 o 
  -3  -3  14        2.60        3.54      1.73 o 
  -2  -3  14       14.08       14.90      2.71 o 
  -1  -3  14        3.01        2.64      1.73 o 
  -4  -2  14        7.34        8.69      2.28 o 
  -3  -2  14        8.86        8.53      3.22 o 
  -2  -2  14        9.88       11.86      3.46 o 
  -1  -2  14       10.80       15.14      3.94 o 
  -4  -1  14        6.31       12.40      3.94 o 
  -3  -1  14        2.98        2.86      2.38 o 
  -2  -1  14        0.04        0.12      1.97 o 
  -1  -1  14        0.14        0.00      1.79 o 
   0  -1  14        0.52        2.86      2.62 o 
  -4   0  14       15.33       21.28      4.95 o 
  -3   0  14        2.57        4.59      2.80 o 
  -2   0  14        5.83        7.81      3.22 o 
  -1   0  14        2.36        1.43      2.38 o 
  -3   1  14       48.00       53.78      6.44 o 
  -2   1  14       45.60       52.59      6.20 o 
  -1   1  14       17.61       20.51      4.83 o 
  -2   2  14       23.88       20.93      4.83 o 
                                                 
